# Supplementary material for: 1-[(E)-4-(5-Bromo-1H-indol-3-yl)-1-methyl-2,5,6,7-tetra­hydro-1H-azepin-2-yl­idene]propan-2-one
Source: Acta Crystallogr Sect E Struct Rep Online. 2010 Jun 5;66(Pt 7):o1532. doi: 10.1107/S1600536810019975 (PMC3007022; doi:10.1107/S1600536810019975)
Supplement: Supplementary file 1 [file e-66-o1532-sup1.cif]

##############################################################################
###                                                                        ###
###        Electronic paper (Acta Crystallographica Section E)             ###
###                                                                        ###
##############################################################################
#                                                                            #
# This CIF contains the data in a paper accepted for publication in Acta     #
# Crystallographica Section E. It conforms to the requirements of Notes      #
# for Authors for Section E, and has been peer reviewed under the auspices   #
# of the IUCr Commission on Journals.                                        #
#                                                                            #
# Full details of the Crystallographic Information File format               #
# are given in the paper "The Crystallographic Information File (CIF):       #
# a New Standard Archive File for Crystallography" by S. R. Hall, F. H.      #
# Allen and I. D. Brown [Acta Cryst. (1991), A47, 655-685].                  #
#                                                                            #
# The current version of the core CIF dictionary is obtainable from          #
# ftp://ftp.iucr.org/pub/cif_core.dic. The current version number is 2.4.    #
#                                                                            #
# Software is freely available for graphical display of the structure(s) in  #
# this CIF.  For information consult the CIF home page http://www.iucr.org/  #
# cif/home.html                                                              #
#                                                                            #
# This file may be used for bona fide research purposes within the           #
# scientific community so long as proper attribution is given to the journal # 
# article from which it was obtained.                                        #
#                                                                            #
##############################################################################
                                             
data_global
_audit_creation_method     SHELXL-97
_journal_date_recd_electronic     2010-04-15
_journal_date_accepted     2010-05-26
_journal_name_full     'Acta Crystallographica, Section E'
_journal_year     2010
_journal_volume     66
_journal_issue      7
_journal_page_first     o1532
_journal_page_last     o1532
_journal_paper_category     QO
_journal_coeditor_code     JJ2030
_publ_contact_author
;
Mehdi M. Baradarani
Department of Chemistry
Faculty of Science
University of Urmia
Urmia 57135
Iran
;
_publ_contact_author_email     mmbaradarani@yahoo.com
_publ_contact_author_fax     984412776707
_publ_contact_author_phone     984412779552
_publ_section_title
;\
1-[(<i>E</i>)-4-(5-Bromo-1<i>H</i>-indol-3-yl)-1-methyl-2,5,6,7-tetrahydro-\
1<i>H</i>-azepin-2-ylidene]propan-2-one
;
loop_
    _publ_author_name
    _publ_author_address
    'Madeleine Helliwell'
;
The School of Chemistry
The University of Manchester
Manchester M13 9PL
England
;
    'Masomeh Aghazadeh'
;
Department of Chemistry
Faculty of Science
University of Urmia
Urmia 57135
Iran
;
    'Mehdi M. Baradarani'
;
Department of Chemistry
Faculty of Science
University of Urmia
Urmia 57135
Iran
;
    'John A. Joule'
;
The School of Chemistry
The University of Manchester
Manchester M13 9PL
England
;
data_I
_chemical_name_systematic
;
1-[(<i>E</i>)-4-(5-Bromo-1<i>H</i>-indol-3-yl)-1-methyl-2,5,6,7-tetrahydro-
1<i>H</i>-azepin-2-ylidene]propan-2-one
;
_chemical_name_common     ?
_chemical_formula_moiety     'C18 H19 Br N2 O'
_chemical_formula_sum     'C18 H19 Br N2 O'
_chemical_formula_iupac     'C18 H19 Br N2 O'
_chemical_formula_weight     359.26
_chemical_melting_point     ?
_chemical_melting_point_gt     459
_chemical_melting_point_lt     461
_symmetry_cell_setting     monoclinic
_symmetry_space_group_name_H-M     'P 21/n'
_symmetry_space_group_name_Hall     '-P 2yn'
loop_
    _symmetry_equiv_pos_as_xyz
    'x, y, z'
    '-x+1/2, y+1/2, -z+1/2'
    '-x, -y, -z'
    'x-1/2, -y-1/2, z-1/2'
_cell_length_a     14.496(2)
_cell_length_b     6.6677(10)
_cell_length_c     16.372(3)
_cell_angle_alpha     90.00
_cell_angle_beta     90.267(2)
_cell_angle_gamma     90.00
_cell_volume     1582.4(4)
_cell_formula_units_Z     4
_cell_measurement_reflns_used     915
_cell_measurement_theta_min     2.81
_cell_measurement_theta_max     26.42
_cell_measurement_temperature     100(2)
_exptl_crystal_description     'block'
_exptl_crystal_colour     'yellow'
_exptl_crystal_size_max     0.30
_exptl_crystal_size_mid     0.20
_exptl_crystal_size_min     0.20
_exptl_crystal_density_diffrn     1.508
_exptl_crystal_density_meas     ?
_exptl_crystal_density_method     'not measured'
_exptl_crystal_F_000     736
_exptl_absorpt_coefficient_mu     2.601
_exptl_absorpt_correction_type     multi-scan
_exptl_absorpt_process_details     '(<i>SADABS</i>; Sheldrick, 1996)'
_exptl_absorpt_correction_T_min     0.829
_exptl_absorpt_correction_T_max     1.000
_exptl_special_details
;
^1^H-NMR (CDCl~3~) \d (ppm) 2.0 (2H, qn,
<i>J</i> = 6.6 Hz, azepin-6-yl-H~2~), 2.18 (3H, s, MeCO overlying 2H, m,
azepin-5-yl-H~2~),), 3.14 (1H, s, MeN), 3.41 (2H, t, <i>J</i> = 6.3 Hz,
azepin-7-yl-H~2~), 5.19 (1H, s, exocyclic =CH), 6.35 (1H, s, azepin-3-yl-H),
7.0 (1H, d, <i>J</i> = 8.7 Hz, ArH), 7.13 (1H, d, <i>J</i> = 8.7 Hz, ArH),
7.23 (1H, s, indol-4-yl-H), 7.93 (1H, s, indol-2-yl-H), 11.12 (1H, bs, NH).
^13^C-NMR (CDCl~3~) \d 28.8, 31.1, 31.4, 39.7, 52.2, 94.6, 113.4, 113.6,
119.6, 122.4, 124.2, 126.4, 127.1, 134.5, 141.3, 163.9, 193.4. \n~max~ 2915,
1611, 1506, 1340, 1189, 972, 787. \l~max~ (EtOH) 236, 261, 350 nm.
;
_diffrn_ambient_temperature     100(2)
_diffrn_radiation_type     'Mo K\a'
_diffrn_radiation_wavelength     0.71073
_diffrn_radiation_source     'fine-focus sealed tube'
_diffrn_radiation_monochromator     'graphite'
_diffrn_measurement_device_type     'Bruker APEX CCD area-detector'
_diffrn_measurement_method     '\f and \w scans'
_diffrn_detector_area_resol_mean     8.33
_diffrn_reflns_number     12098
_diffrn_reflns_av_R_equivalents     0.0230
_diffrn_reflns_av_sigmaI/netI     0.0212
_diffrn_reflns_theta_min     1.87
_diffrn_reflns_theta_max     26.44
_diffrn_reflns_theta_full     26.44
_diffrn_measured_fraction_theta_max     0.994
_diffrn_measured_fraction_theta_full     0.994
_diffrn_reflns_limit_h_min     -17
_diffrn_reflns_limit_h_max     18
_diffrn_reflns_limit_k_min     -8
_diffrn_reflns_limit_k_max     8
_diffrn_reflns_limit_l_min     -20
_diffrn_reflns_limit_l_max     20
_diffrn_standards_number     ?
_diffrn_standards_interval_count     ?
_diffrn_standards_interval_time     ?
_diffrn_standards_decay_%     ?
_refine_special_details
;
Refinement on <i>F</i>^2^ against ALL reflections. Weighted <i>R</i>-factors
<i>wR</i> and all goodnesses of fit <i>S</i> are based on <i>F</i>^2^,
conventional <i>R</i>-factors <i>R</i> are based on <i>F</i>, with <i>F</i>
set to zero for negative <i>F</i>^2^. The threshold expression of <i>F</i>^2^
> \s(<i>F</i>^2^) is used only for calculating <i>R</i>-factors(gt)
<i>etc</i>. and is not relevant to the choice of reflections for refinement.
<i>R</i>-factors based on <i>F</i>^2^ are statistically about twice as large
as those based on <i>F</i>, and <i>R</i>- factors based on ALL data will be
even larger.
;
_reflns_number_total     3239
_reflns_number_gt     3021
_reflns_threshold_expression     I>2sigma(I)
_refine_ls_structure_factor_coef     Fsqd
_refine_ls_matrix_type     full
_refine_ls_R_factor_all     0.0291
_refine_ls_R_factor_gt     0.0265
_refine_ls_wR_factor_gt     0.0677
_refine_ls_wR_factor_ref     0.0688
_refine_ls_goodness_of_fit_ref     1.251
_refine_ls_restrained_S_all     1.251
_refine_ls_number_reflns     3239
_refine_ls_number_parameters     205
_refine_ls_number_restraints     0
_refine_ls_hydrogen_treatment     mixed
_refine_ls_weighting_scheme     calc
_refine_ls_weighting_details
         'calc w=1/[\s^2^(Fo^2^)+(0.0342P)^2^+0.3299P] where P=(Fo^2^+2Fc^2^)/3'
_atom_sites_solution_hydrogens     geom
_atom_sites_solution_primary     direct
_atom_sites_solution_secondary     difmap
_refine_ls_shift/su_max     0.031
_refine_ls_shift/su_mean     0.005
_refine_diff_density_max     0.393
_refine_diff_density_min     -0.231
_refine_ls_extinction_method     none
_refine_ls_extinction_coef     ?
loop_
    _atom_type_symbol
    _atom_type_description
    _atom_type_scat_dispersion_real
    _atom_type_scat_dispersion_imag
    _atom_type_scat_source
    'C' 'C' 0.0033 0.0016
                         'International Tables Vol C Tables 4.2.6.8 and 6.1.1.4'
    'H' 'H' 0.0000 0.0000
                         'International Tables Vol C Tables 4.2.6.8 and 6.1.1.4'
    'N' 'N' 0.0061 0.0033
                         'International Tables Vol C Tables 4.2.6.8 and 6.1.1.4'
    'O' 'O' 0.0106 0.0060
                         'International Tables Vol C Tables 4.2.6.8 and 6.1.1.4'
    'Br' 'Br' -0.2901 2.4595
                         'International Tables Vol C Tables 4.2.6.8 and 6.1.1.4'
_computing_data_collection     'SMART (Bruker, 2001)'
_computing_cell_refinement     'SAINT (Bruker, 2002)'
_computing_data_reduction     'SAINT (Bruker, 2002)'
_computing_structure_solution     'SHELXS97 (Sheldrick, 2008)'
_computing_structure_refinement     'SHELXL97 (Sheldrick, 2008)'
_computing_molecular_graphics
                             'SHELXTL (Sheldrick, 2008) and PLATON (Spek, 2009)'
_computing_publication_material
                             'SHELXTL (Sheldrick, 2008) and PLATON (Spek, 2009)'
loop_
    _atom_site_type_symbol
    _atom_site_label
    _atom_site_fract_x
    _atom_site_fract_y
    _atom_site_fract_z
    _atom_site_U_iso_or_equiv
    _atom_site_adp_type
    _atom_site_calc_flag
    _atom_site_refinement_flags
    _atom_site_occupancy
    _atom_site_disorder_assembly
    _atom_site_disorder_group
    Br Br1 0.545967(12) 1.20143(3) 0.175612(11) 0.01975(8) Uani d . 1 . .
    O O1 0.13649(9) 0.9119(2) 0.03015(7) 0.0188(3) Uani d . 1 . .
    N N1 0.35260(10) 0.4764(2) 0.30389(9) 0.0153(3) Uani d . 1 . .
    N N2 0.29940(10) 0.4751(2) -0.09752(9) 0.0140(3) Uani d . 1 . .
    C C1 0.30698(11) 0.4879(3) 0.08357(10) 0.0130(3) Uani d . 1 . .
    C C2 0.28922(11) 0.6432(3) 0.03283(10) 0.0135(3) Uani d . 1 . .
    H H2 0.2962 0.7749 0.0542 0.016 Uiso calc R 1 . .
    C C3 0.26004(11) 0.6240(3) -0.05267(10) 0.0131(3) Uani d . 1 . .
    C C4 0.38380(12) 0.3749(3) -0.06878(10) 0.0161(4) Uani d . 1 . .
    H H4A 0.4246 0.4753 -0.0425 0.019 Uiso calc R 1 . .
    H H4B 0.4169 0.3188 -0.1163 0.019 Uiso calc R 1 . .
    C C5 0.36434(14) 0.2070(3) -0.00819(11) 0.0179(4) Uani d . 1 . .
    H H5A 0.4223 0.1688 0.0200 0.021 Uiso calc R 1 . .
    H H5B 0.3410 0.0879 -0.0379 0.021 Uiso calc R 1 . .
    C C6 0.29263(13) 0.2741(3) 0.05526(11) 0.0165(4) Uani d . 1 . .
    H H6A 0.2301 0.2616 0.0311 0.020 Uiso calc R 1 . .
    H H6B 0.2960 0.1836 0.1031 0.020 Uiso calc R 1 . .
    C C7 0.33667(11) 0.5212(3) 0.16813(10) 0.0122(3) Uani d . 1 . .
    C C8 0.38650(11) 0.6899(2) 0.20169(10) 0.0118(3) Uani d . 1 . .
    C C9 0.43010(11) 0.8588(3) 0.16825(10) 0.0135(3) Uani d . 1 . .
    H H9 0.4274 0.8853 0.1113 0.016 Uiso calc R 1 . .
    C C10 0.47689(12) 0.9849(3) 0.22064(11) 0.0151(3) Uani d . 1 . .
    C C11 0.47997(12) 0.9571(3) 0.30543(11) 0.0180(4) Uani d . 1 . .
    H H11 0.5106 1.0521 0.3393 0.022 Uiso calc R 1 . .
    C C12 0.43834(13) 0.7910(3) 0.33961(11) 0.0170(4) Uani d . 1 . .
    H H12 0.4396 0.7689 0.3969 0.020 Uiso calc R 1 . .
    C C13 0.39445(11) 0.6568(3) 0.28686(10) 0.0138(3) Uani d . 1 . .
    C C14 0.31950(11) 0.3958(3) 0.23342(10) 0.0146(3) Uani d . 1 . .
    H H14 0.2887 0.2703 0.2296 0.017 Uiso calc R 1 . .
    C C15 0.19750(12) 0.7566(3) -0.08831(10) 0.0147(3) Uani d . 1 . .
    H H15 0.1897 0.7498 -0.1459 0.018 Uiso calc R 1 . .
    C C16 0.14431(11) 0.9017(3) -0.04539(10) 0.0143(3) Uani d . 1 . .
    C C17 0.09459(12) 1.0600(3) -0.09551(11) 0.0181(4) Uani d . 1 . .
    H H17A 0.0310 1.0732 -0.0762 0.027 Uiso calc R 1 . .
    H H17B 0.0941 1.0201 -0.1531 0.027 Uiso calc R 1 . .
    H H17C 0.1265 1.1887 -0.0896 0.027 Uiso calc R 1 . .
    C C18 0.26809(13) 0.4286(3) -0.18007(10) 0.0183(4) Uani d . 1 . .
    H H18A 0.2007 0.4375 -0.1826 0.027 Uiso calc R 1 . .
    H H18B 0.2875 0.2925 -0.1946 0.027 Uiso calc R 1 . .
    H H18C 0.2950 0.5246 -0.2185 0.027 Uiso calc R 1 . .
    H H1N 0.3516(15) 0.431(3) 0.3474(14) 0.023(6) Uiso d . 1 . .
loop_
    _atom_site_aniso_label
    _atom_site_aniso_U_11
    _atom_site_aniso_U_22
    _atom_site_aniso_U_33
    _atom_site_aniso_U_12
    _atom_site_aniso_U_13
    _atom_site_aniso_U_23
    Br1 0.02014(12) 0.01765(12) 0.02146(12) -0.00671(7) -0.00231(8) 0.00178(7)
    O1 0.0215(6) 0.0241(7) 0.0106(6) 0.0039(5) -0.0001(5) -0.0015(5)
    N1 0.0172(7) 0.0186(8) 0.0102(7) -0.0021(6) -0.0003(6) 0.0039(6)
    N2 0.0162(7) 0.0159(7) 0.0099(7) 0.0025(6) -0.0014(5) -0.0004(6)
    C1 0.0106(8) 0.0158(8) 0.0125(8) -0.0015(6) 0.0008(6) -0.0009(7)
    C2 0.0116(8) 0.0157(8) 0.0132(8) -0.0010(6) -0.0004(6) -0.0017(7)
    C3 0.0131(8) 0.0146(8) 0.0116(8) -0.0038(7) 0.0006(6) 0.0005(7)
    C4 0.0178(9) 0.0164(9) 0.0140(8) 0.0028(7) 0.0012(7) 0.0013(7)
    C5 0.0249(10) 0.0130(9) 0.0158(9) 0.0016(7) -0.0007(8) -0.0005(7)
    C6 0.0218(9) 0.0151(9) 0.0126(8) -0.0036(7) -0.0010(7) 0.0013(7)
    C7 0.0097(8) 0.0147(8) 0.0122(8) 0.0019(6) 0.0000(6) 0.0001(6)
    C8 0.0099(8) 0.0143(8) 0.0112(8) 0.0029(6) 0.0002(6) -0.0004(6)
    C9 0.0124(8) 0.0160(8) 0.0121(8) 0.0016(7) 0.0000(6) 0.0000(7)
    C10 0.0127(8) 0.0140(8) 0.0186(9) -0.0002(6) -0.0002(7) 0.0012(7)
    C11 0.0180(9) 0.0200(9) 0.0160(9) -0.0019(7) -0.0037(7) -0.0040(7)
    C12 0.0170(9) 0.0217(10) 0.0124(8) 0.0018(7) -0.0017(7) -0.0007(7)
    C13 0.0109(8) 0.0174(8) 0.0129(8) 0.0011(7) -0.0002(6) 0.0011(7)
    C14 0.0133(8) 0.0160(9) 0.0144(8) -0.0002(7) -0.0009(6) 0.0006(7)
    C15 0.0159(9) 0.0191(8) 0.0092(8) -0.0011(7) -0.0023(7) 0.0006(7)
    C16 0.0123(8) 0.0161(9) 0.0145(8) -0.0028(7) -0.0015(6) -0.0001(7)
    C17 0.0184(9) 0.0200(9) 0.0158(9) 0.0028(7) -0.0012(7) 0.0018(7)
    C18 0.0230(9) 0.0185(9) 0.0134(8) -0.0002(7) -0.0013(7) -0.0038(7)
_geom_special_details
;
All e.s.d.'s (except the e.s.d. in the dihedral angle between two l.s. planes)
are estimated using the full covariance matrix. The cell e.s.d.'s are taken
into account individually in the estimation of e.s.d.'s in distances, angles
and torsion angles; correlations between e.s.d.'s in cell parameters are only
used when they are defined by crystal symmetry. An approximate (isotropic)
treatment of cell e.s.d.'s is used for estimating e.s.d.'s involving l.s.
planes.
;
loop_
    _geom_bond_atom_site_label_1
    _geom_bond_atom_site_label_2
    _geom_bond_site_symmetry_2
    _geom_bond_distance
    _geom_bond_publ_flag
    Br1 C10 . 1.9073(17) ?
    O1 C16 . 1.244(2) ?
    N1 C14 . 1.358(2) ?
    N1 C13 . 1.376(2) ?
    N1 H1N . 0.78(2) ?
    N2 C3 . 1.362(2) ?
    N2 C18 . 1.457(2) ?
    N2 C4 . 1.469(2) ?
    C1 C2 . 1.352(2) ?
    C1 C7 . 1.465(2) ?
    C1 C6 . 1.513(2) ?
    C2 C3 . 1.466(2) ?
    C2 H2 . 0.9500 ?
    C3 C15 . 1.393(2) ?
    C4 C5 . 1.523(2) ?
    C4 H4A . 0.9900 ?
    C4 H4B . 0.9900 ?
    C5 C6 . 1.540(3) ?
    C5 H5A . 0.9900 ?
    C5 H5B . 0.9900 ?
    C6 H6A . 0.9900 ?
    C6 H6B . 0.9900 ?
    C7 C14 . 1.381(2) ?
    C7 C8 . 1.444(2) ?
    C8 C9 . 1.404(2) ?
    C8 C13 . 1.416(2) ?
    C9 C10 . 1.377(2) ?
    C9 H9 . 0.9500 ?
    C10 C11 . 1.401(2) ?
    C11 C12 . 1.381(3) ?
    C11 H11 . 0.9500 ?
    C12 C13 . 1.395(2) ?
    C12 H12 . 0.9500 ?
    C14 H14 . 0.9500 ?
    C15 C16 . 1.424(2) ?
    C15 H15 . 0.9500 ?
    C16 C17 . 1.517(2) ?
    C17 H17A . 0.9800 ?
    C17 H17B . 0.9800 ?
    C17 H17C . 0.9800 ?
    C18 H18A . 0.9800 ?
    C18 H18B . 0.9800 ?
    C18 H18C . 0.9800 ?
loop_
    _geom_angle_atom_site_label_1
    _geom_angle_atom_site_label_2
    _geom_angle_atom_site_label_3
    _geom_angle_site_symmetry_1
    _geom_angle_site_symmetry_3
    _geom_angle
    _geom_angle_publ_flag
    C14 N1 C13 . . 109.16(15) ?
    C14 N1 H1N . . 128.0(17) ?
    C13 N1 H1N . . 122.8(17) ?
    C3 N2 C18 . . 121.71(14) ?
    C3 N2 C4 . . 120.60(14) ?
    C18 N2 C4 . . 117.12(14) ?
    C2 C1 C7 . . 121.26(15) ?
    C2 C1 C6 . . 120.54(15) ?
    C7 C1 C6 . . 118.15(15) ?
    C1 C2 C3 . . 124.97(16) ?
    C1 C2 H2 . . 117.5 ?
    C3 C2 H2 . . 117.5 ?
    N2 C3 C15 . . 120.71(15) ?
    N2 C3 C2 . . 117.31(15) ?
    C15 C3 C2 . . 121.94(15) ?
    N2 C4 C5 . . 112.73(15) ?
    N2 C4 H4A . . 109.0 ?
    C5 C4 H4A . . 109.0 ?
    N2 C4 H4B . . 109.0 ?
    C5 C4 H4B . . 109.0 ?
    H4A C4 H4B . . 107.8 ?
    C4 C5 C6 . . 110.69(14) ?
    C4 C5 H5A . . 109.5 ?
    C6 C5 H5A . . 109.5 ?
    C4 C5 H5B . . 109.5 ?
    C6 C5 H5B . . 109.5 ?
    H5A C5 H5B . . 108.1 ?
    C1 C6 C5 . . 112.85(15) ?
    C1 C6 H6A . . 109.0 ?
    C5 C6 H6A . . 109.0 ?
    C1 C6 H6B . . 109.0 ?
    C5 C6 H6B . . 109.0 ?
    H6A C6 H6B . . 107.8 ?
    C14 C7 C8 . . 105.58(15) ?
    C14 C7 C1 . . 125.92(16) ?
    C8 C7 C1 . . 128.47(15) ?
    C9 C8 C13 . . 118.31(15) ?
    C9 C8 C7 . . 134.56(16) ?
    C13 C8 C7 . . 106.97(15) ?
    C10 C9 C8 . . 117.91(15) ?
    C10 C9 H9 . . 121.0 ?
    C8 C9 H9 . . 121.0 ?
    C9 C10 C11 . . 123.34(16) ?
    C9 C10 Br1 . . 118.64(13) ?
    C11 C10 Br1 . . 117.95(13) ?
    C12 C11 C10 . . 119.71(16) ?
    C12 C11 H11 . . 120.1 ?
    C10 C11 H11 . . 120.1 ?
    C11 C12 C13 . . 117.54(17) ?
    C11 C12 H12 . . 121.2 ?
    C13 C12 H12 . . 121.2 ?
    N1 C13 C12 . . 129.44(16) ?
    N1 C13 C8 . . 107.56(15) ?
    C12 C13 C8 . . 123.00(16) ?
    N1 C14 C7 . . 110.71(16) ?
    N1 C14 H14 . . 124.6 ?
    C7 C14 H14 . . 124.6 ?
    C3 C15 C16 . . 125.26(16) ?
    C3 C15 H15 . . 117.4 ?
    C16 C15 H15 . . 117.4 ?
    O1 C16 C15 . . 125.42(16) ?
    O1 C16 C17 . . 117.02(15) ?
    C15 C16 C17 . . 117.55(15) ?
    C16 C17 H17A . . 109.5 ?
    C16 C17 H17B . . 109.5 ?
    H17A C17 H17B . . 109.5 ?
    C16 C17 H17C . . 109.5 ?
    H17A C17 H17C . . 109.5 ?
    H17B C17 H17C . . 109.5 ?
    N2 C18 H18A . . 109.5 ?
    N2 C18 H18B . . 109.5 ?
    H18A C18 H18B . . 109.5 ?
    N2 C18 H18C . . 109.5 ?
    H18A C18 H18C . . 109.5 ?
    H18B C18 H18C . . 109.5 ?
loop_
    _geom_torsion_atom_site_label_1
    _geom_torsion_atom_site_label_2
    _geom_torsion_atom_site_label_3
    _geom_torsion_atom_site_label_4
    _geom_torsion_site_symmetry_1
    _geom_torsion_site_symmetry_2
    _geom_torsion_site_symmetry_3
    _geom_torsion_site_symmetry_4
    _geom_torsion
    _geom_torsion_publ_flag
    C7 C1 C2 C3 . . . . 179.45(15) ?
    C6 C1 C2 C3 . . . . -3.2(3) ?
    C18 N2 C3 C15 . . . . -9.5(2) ?
    C4 N2 C3 C15 . . . . 161.62(16) ?
    C18 N2 C3 C2 . . . . 173.07(15) ?
    C4 N2 C3 C2 . . . . -15.8(2) ?
    C1 C2 C3 N2 . . . . -38.6(2) ?
    C1 C2 C3 C15 . . . . 144.00(18) ?
    C3 N2 C4 C5 . . . . 83.4(2) ?
    C18 N2 C4 C5 . . . . -105.10(17) ?
    N2 C4 C5 C6 . . . . -44.4(2) ?
    C2 C1 C6 C5 . . . . 70.7(2) ?
    C7 C1 C6 C5 . . . . -111.84(17) ?
    C4 C5 C6 C1 . . . . -40.5(2) ?
    C2 C1 C7 C14 . . . . 150.24(18) ?
    C6 C1 C7 C14 . . . . -27.2(2) ?
    C2 C1 C7 C8 . . . . -27.8(3) ?
    C6 C1 C7 C8 . . . . 154.82(17) ?
    C14 C7 C8 C9 . . . . 173.91(19) ?
    C1 C7 C8 C9 . . . . -7.8(3) ?
    C14 C7 C8 C13 . . . . -1.33(18) ?
    C1 C7 C8 C13 . . . . 176.99(16) ?
    C13 C8 C9 C10 . . . . -1.1(2) ?
    C7 C8 C9 C10 . . . . -175.93(18) ?
    C8 C9 C10 C11 . . . . -2.6(3) ?
    C8 C9 C10 Br1 . . . . 174.36(12) ?
    C9 C10 C11 C12 . . . . 3.2(3) ?
    Br1 C10 C11 C12 . . . . -173.73(14) ?
    C10 C11 C12 C13 . . . . 0.0(3) ?
    C14 N1 C13 C12 . . . . -179.52(18) ?
    C14 N1 C13 C8 . . . . 0.26(19) ?
    C11 C12 C13 N1 . . . . 176.04(18) ?
    C11 C12 C13 C8 . . . . -3.7(3) ?
    C9 C8 C13 N1 . . . . -175.47(15) ?
    C7 C8 C13 N1 . . . . 0.68(19) ?
    C9 C8 C13 C12 . . . . 4.3(3) ?
    C7 C8 C13 C12 . . . . -179.53(16) ?
    C13 N1 C14 C7 . . . . -1.2(2) ?
    C8 C7 C14 N1 . . . . 1.53(19) ?
    C1 C7 C14 N1 . . . . -176.84(15) ?
    N2 C3 C15 C16 . . . . 172.13(16) ?
    C2 C3 C15 C16 . . . . -10.5(3) ?
    C3 C15 C16 O1 . . . . -10.6(3) ?
    C3 C15 C16 C17 . . . . 168.01(16) ?
loop_
    _geom_hbond_atom_site_label_D
    _geom_hbond_atom_site_label_H
    _geom_hbond_atom_site_label_A
    _geom_hbond_site_symmetry_A
    _geom_hbond_distance_DH
    _geom_hbond_distance_HA
    _geom_hbond_distance_DA
    _geom_hbond_angle_DHA
    N1 H1N O1 2_545 0.78(2) 2.02(2) 2.7549(19) 159(2)
