# Supplementary material for: 1-[(E)-4-(5-Bromo-1H-indol-3-yl)-1-methyl-2,5,6,7-tetra­hydro-1H-azepin-2-yl­idene]propan-2-one
Source: Acta Crystallogr Sect E Struct Rep Online. 2010 Jun 5;66(Pt 7):o1532. doi: 10.1107/S1600536810019975 (PMC3007022; doi:10.1107/S1600536810019975)
Supplement: Supplementary file 2 [file e-66-o1532-Isup2.hkl]

# 
# h,k,l, Fc-squared, Fo-squared, sigma(Fo-squared) and status flag 
# 
data_I
_shelx_title ' s3357m in P2(1)/n' 
_shelx_refln_list_code          4 
_shelx_F_calc_maximum      215.13 
_exptl_crystal_F_000       736.00 
_reflns_d_resolution_high  0.7981 
 
loop_ 
 _symmetry_equiv_pos_as_xyz 
 'x, y, z' 
 '-x+1/2, y+1/2, -z+1/2' 
 '-x, -y, -z' 
 'x-1/2, -y-1/2, z-1/2' 
 
_cell_length_a    14.4959 
_cell_length_b     6.6677 
_cell_length_c    16.3724 
_cell_angle_alpha  90.000 
_cell_angle_beta   90.267 
_cell_angle_gamma  90.000 
 
_shelx_F_squared_multiplier     1.000 
 
loop_ 
 _refln_index_h 
 _refln_index_k 
 _refln_index_l 
 _refln_F_squared_calc 
 _refln_F_squared_meas 
 _refln_F_squared_sigma 
 _refln_observed_status 
   2   0   0      234.87      262.50      8.96 o 
   4   0   0      106.38      115.75      4.43 o 
   6   0   0        2.43       -1.08      2.85 o 
   8   0   0     3197.87     3227.86     50.42 o 
  10   0   0     2758.28     2726.44     48.05 o 
  12   0   0     6701.09     6297.89    526.11 o 
  14   0   0      410.36      406.16     25.49 o 
  16   0   0        0.61       24.48     15.04 o 
  18   0   0       15.69       26.90     14.54 o 
   1   1   0      894.04      962.19     12.94 o 
   2   1   0     1876.16     2016.72     22.91 o 
   3   1   0    46279.71    48474.01    561.02 o 
   4   1   0    37816.95    39378.04    374.41 o 
   5   1   0        1.79        2.68      1.46 o 
   6   1   0    10488.99    10729.37    103.72 o 
   7   1   0      128.41      113.08      3.98 o 
   8   1   0     1718.85     1601.27     20.27 o 
   9   1   0     1441.75     1451.54     19.44 o 
  10   1   0       83.19       96.10      5.52 o 
  11   1   0      161.90      161.39      7.31 o 
  12   1   0      267.52      271.41      9.49 o 
  13   1   0      112.83      116.09      7.63 o 
  14   1   0      629.80      644.29     21.79 o 
  15   1   0        6.08        3.43      6.75 o 
  16   1   0     3066.30     3064.28     60.07 o 
  17   1   0       32.50       45.92     10.76 o 
  18   1   0      604.90      654.58     30.71 o 
   0   2   0     1728.32     1835.25     28.17 o 
   1   2   0     2829.16     2934.76     30.15 o 
   2   2   0     5539.50     5839.25     57.19 o 
   3   2   0     4906.14     5166.36     51.26 o 
   4   2   0      899.89      884.88     11.41 o 
   5   2   0     1651.45     1638.76     29.76 o 
   6   2   0     3540.10     3808.30     44.93 o 
   7   2   0     5664.23     5857.67     66.63 o 
   8   2   0     2755.49     2620.85     34.26 o 
   9   2   0      820.06      758.48     34.89 o 
  10   2   0     1959.55     1996.72     32.24 o 
  11   2   0      232.38      227.87      8.57 o 
  12   2   0     3975.92     3859.93     57.44 o 
  13   2   0     1291.64     1307.05     36.10 o 
  14   2   0      480.53      532.53     17.00 o 
  15   2   0      401.52      395.59     14.90 o 
  16   2   0       95.95      103.14     10.18 o 
  17   2   0        9.06       22.08     12.93 o 
   1   3   0     5525.22     5611.07     56.42 o 
   2   3   0     2929.77     2955.05     31.86 o 
   3   3   0      406.80      379.83      7.11 o 
   4   3   0     1464.40     1440.51     34.74 o 
   5   3   0       90.16      114.16      5.59 o 
   6   3   0      240.14      218.01      6.96 o 
   7   3   0     1770.73     1809.66     25.95 o 
   8   3   0     2920.04     2840.05     37.33 o 
   9   3   0     8073.73     8157.18     92.76 o 
  10   3   0      233.25      223.62     10.68 o 
  11   3   0     1931.36     1805.68     33.09 o 
  12   3   0      556.48      561.22     17.28 o 
  13   3   0      149.25      137.61      9.85 o 
  14   3   0      830.45      829.48     27.29 o 
  15   3   0       84.38       87.91     12.18 o 
  16   3   0      889.07      932.55     24.99 o 
   0   4   0     1806.26     1904.21     32.96 o 
   1   4   0      317.21      335.57      7.54 o 
   2   4   0      422.58      416.72      8.46 o 
   3   4   0     3161.39     3061.57     34.43 o 
   4   4   0     1111.05     1124.07     15.93 o 
   5   4   0     9274.66     9237.34    102.13 o 
   6   4   0     1094.60     1074.01     18.47 o 
   7   4   0     3917.83     3604.43     45.85 o 
   8   4   0     1306.23     1286.87     25.57 o 
   9   4   0       12.04       15.83      5.88 o 
  10   4   0       28.06       27.61      6.88 o 
  11   4   0      562.85      528.46     16.87 o 
  12   4   0      618.13      617.11     18.85 o 
  13   4   0      521.80      513.22     18.07 o 
  14   4   0       79.47      107.00     11.62 o 
  15   4   0     1175.32     1324.86     36.24 o 
   1   5   0     6865.79     6887.41     71.38 o 
   2   5   0      449.63      465.88     10.33 o 
   3   5   0     2625.48     2611.33     35.34 o 
   4   5   0      893.93      890.65     16.86 o 
   5   5   0        1.96        8.76      4.01 o 
   6   5   0       91.54       98.73      7.63 o 
   7   5   0      104.58       97.05      8.22 o 
   8   5   0      813.59      796.30     20.22 o 
   9   5   0     1915.07     1879.27     37.97 o 
  10   5   0        3.62       -0.86      7.93 o 
  11   5   0     4154.38     3949.23     72.15 o 
  12   5   0      316.24      317.68     17.17 o 
  13   5   0      525.70      563.81     22.67 o 
  14   5   0      341.42      288.02     16.52 o 
   0   6   0      337.21      318.01     14.01 o 
   1   6   0      601.33      611.91     18.18 o 
   2   6   0      498.98      491.93     12.82 o 
   3   6   0      182.41      177.19     12.84 o 
   4   6   0        2.25        5.21      5.50 o 
   5   6   0     6166.17     6097.48     83.43 o 
   6   6   0       49.98       45.95      8.56 o 
   7   6   0     3312.85     3303.21     61.42 o 
   8   6   0      279.68      278.78     16.14 o 
   9   6   0      511.26      541.11     21.03 o 
  10   6   0       29.77       26.86      8.22 o 
  11   6   0       95.05       88.71     14.50 o 
  12   6   0       45.29       59.86     10.04 o 
   1   7   0     1604.42     1615.37     37.38 o 
   2   7   0     1340.96     1352.53     31.90 o 
   3   7   0      261.07      269.96     13.63 o 
   4   7   0      629.80      616.71     21.19 o 
   5   7   0      112.49      124.53     10.69 o 
   6   7   0      256.10      256.22     14.60 o 
   7   7   0       96.17      100.97     10.83 o 
   8   7   0      305.21      280.00     15.95 o 
   9   7   0      736.23      740.68     25.77 o 
   2   8   0     1313.37     1404.27     60.06 o 
   3   8   0      207.64      215.88     22.66 o 
   4   8   0        6.34       15.19     20.57 o 
   5   8   0      305.40      351.96     19.66 o 
 -17   0   1      529.14      534.06     38.76 o 
 -15   0   1     2180.40     2206.07     55.33 o 
 -13   0   1     4593.39     4513.80    211.94 o 
 -11   0   1      857.86      834.38     20.29 o 
  -9   0   1      291.09      307.35     10.47 o 
  -7   0   1     1346.57     1555.37     27.10 o 
  -5   0   1    31251.01    32069.86    423.85 o 
  -3   0   1      352.24      381.46      7.85 o 
  -1   0   1     1609.00      967.94     27.81 o 
   1   0   1     6411.39     5777.01     96.30 o 
   3   0   1       38.73       32.38      2.48 o 
   5   0   1     3029.22     2876.61     42.87 o 
   7   0   1    12272.25    12769.36    174.45 o 
   9   0   1     1211.16     1127.50     23.05 o 
  11   0   1      715.53      707.33     33.02 o 
  13   0   1       57.39       76.27     10.16 o 
  15   0   1     1208.14     1228.22     57.39 o 
  17   0   1     2185.33     2419.85     93.43 o 
 -18   1   1      398.78      432.40     24.62 o 
 -17   1   1      108.02      134.62     10.89 o 
 -16   1   1      791.07      739.29     29.65 o 
 -15   1   1       11.13       12.28      6.51 o 
 -14   1   1      138.05      163.31      9.32 o 
 -13   1   1      396.87      369.61     11.37 o 
 -12   1   1      129.17      127.39      6.93 o 
 -11   1   1     2192.89     2123.99     30.74 o 
 -10   1   1     2681.98     2692.96     61.33 o 
  -9   1   1     7765.35     7886.38     79.68 o 
  -8   1   1     2422.98     2646.95     51.45 o 
  -7   1   1     3368.31     3235.46     34.98 o 
  -6   1   1      209.61      262.81      5.51 o 
  -5   1   1       11.29       14.46      1.92 o 
  -4   1   1     9590.08    10684.47    112.32 o 
  -3   1   1     3434.95     3571.37     39.55 o 
  -2   1   1    13231.34    14282.13    147.62 o 
  -1   1   1      491.63      448.68      6.47 o 
   0   1   1       29.42       27.92      1.58 o 
   1   1   1     3919.21     4249.26     41.22 o 
   2   1   1     1250.72     1262.32     13.76 o 
   3   1   1     5330.02     5611.30     59.65 o 
   4   1   1     1139.96     1113.03     13.24 o 
   5   1   1     6504.64     6962.85     77.13 o 
   6   1   1      398.84      433.73      7.59 o 
   7   1   1      621.09      623.72     10.09 o 
   8   1   1      332.83      306.82      7.47 o 
   9   1   1     1963.18     2029.65     27.17 o 
  10   1   1      304.58      307.86      9.06 o 
  11   1   1     3788.59     3691.47     47.26 o 
  12   1   1       72.04       62.55      5.46 o 
  13   1   1     2452.30     2415.78     40.43 o 
  14   1   1      818.47      840.71     25.09 o 
  15   1   1     1090.79     1106.30     30.06 o 
  16   1   1      212.13      193.96     17.10 o 
  17   1   1      160.55      165.18     16.65 o 
  18   1   1      158.96      184.99     22.31 o 
 -17   2   1      538.38      577.63     22.34 o 
 -16   2   1      193.40      192.69     12.82 o 
 -15   2   1      613.69      638.37     22.43 o 
 -14   2   1       79.16       88.19      8.38 o 
 -13   2   1      200.00      201.62     10.65 o 
 -12   2   1     3102.60     3030.32     41.78 o 
 -11   2   1     1669.34     1655.70     26.33 o 
 -10   2   1       91.47       84.16      5.67 o 
  -9   2   1     1944.37     1943.04     35.46 o 
  -8   2   1       31.80       53.34      6.81 o 
  -7   2   1    12798.36    13694.51    146.06 o 
  -6   2   1     3027.67     3059.81     45.26 o 
  -5   2   1      105.98       77.37      4.02 o 
  -4   2   1     2467.90     2775.38     36.76 o 
  -3   2   1     6362.11     6656.14     65.09 o 
  -2   2   1     1009.68      969.88     11.95 o 
  -1   2   1     6303.24     6698.91     64.99 o 
   0   2   1     2022.55     2144.38     22.83 o 
   1   2   1     1117.52     1118.32     20.75 o 
   2   2   1      418.35      373.30      6.32 o 
   3   2   1      950.21      845.95     10.91 o 
   4   2   1     4157.62     4207.34     42.80 o 
   5   2   1     4794.87     5119.43     51.76 o 
   6   2   1      141.53      125.64      3.75 o 
   7   2   1     6449.67     6682.86     67.45 o 
   8   2   1      200.55      190.89      8.94 o 
   9   2   1     4218.14     4044.30     96.64 o 
  10   2   1     1235.71     1110.67     26.48 o 
  11   2   1     1382.08     1385.84     27.02 o 
  12   2   1      536.97      534.61     16.14 o 
  13   2   1        4.06       -3.72      6.18 o 
  14   2   1      996.64     1006.33     24.14 o 
  15   2   1       97.04      105.00      8.74 o 
  16   2   1      710.11      682.43     24.04 o 
  17   2   1      174.00      208.03     13.40 o 
 -16   3   1      581.26      585.00     22.25 o 
 -15   3   1       21.45        9.80      8.94 o 
 -14   3   1      880.42      899.91     23.20 o 
 -13   3   1      950.11      889.56     22.54 o 
 -12   3   1       17.70       19.84      6.56 o 
 -11   3   1     3567.05     3412.82     52.40 o 
 -10   3   1      164.47      173.03      9.76 o 
  -9   3   1       25.99       29.61      5.84 o 
  -8   3   1      120.20      152.47      7.29 o 
  -7   3   1     1408.98     1373.03     21.31 o 
  -6   3   1     5800.49     5947.40     67.96 o 
  -5   3   1      515.48      475.62     10.09 o 
  -4   3   1     4806.58     5164.37     52.84 o 
  -3   3   1     1605.87     1733.01     20.55 o 
  -2   3   1     3728.65     3895.76     52.33 o 
  -1   3   1     3799.15     3987.60     41.38 o 
   0   3   1     1872.27     2032.76     23.22 o 
   1   3   1      909.90      834.26     12.95 o 
   2   3   1       59.00       67.99      3.30 o 
   3   3   1     4448.64     4692.48     48.23 o 
   4   3   1     4210.02     4486.19     46.51 o 
   5   3   1     3019.48     3128.14     34.19 o 
   6   3   1     2107.77     1940.91     26.58 o 
   7   3   1       63.55       61.88      4.24 o 
   8   3   1     2970.67     3049.25     47.54 o 
   9   3   1     1278.72     1292.55     25.35 o 
  10   3   1     2904.87     3010.78     47.02 o 
  11   3   1      449.63      446.16     15.09 o 
  12   3   1     1085.32     1058.98     31.83 o 
  13   3   1       21.15       21.22      7.19 o 
  14   3   1      316.55      306.95     13.60 o 
  15   3   1     1286.55     1273.55     30.62 o 
  16   3   1     1223.16     1290.74     30.41 o 
 -15   4   1      251.02      258.30     15.86 o 
 -14   4   1      524.26      477.75     20.63 o 
 -13   4   1      381.60      383.29     18.46 o 
 -12   4   1      651.78      631.97     22.27 o 
 -11   4   1        0.39        4.11      6.00 o 
 -10   4   1     1517.28     1537.64     30.10 o 
  -9   4   1      680.08      641.79     17.39 o 
  -8   4   1     3558.54     3406.37     48.53 o 
  -7   4   1      833.03      824.58     16.12 o 
  -6   4   1      389.55      352.68      9.72 o 
  -5   4   1     1186.41     1158.55     30.79 o 
  -4   4   1      315.00      349.83      7.59 o 
  -3   4   1       55.46       57.79      3.48 o 
  -2   4   1     2913.37     2901.25     32.83 o 
  -1   4   1      259.71      255.12      6.57 o 
   0   4   1     7757.00     8142.99     81.34 o 
   1   4   1      111.44      120.78      4.74 o 
   2   4   1     7899.86     8257.61     82.58 o 
   3   4   1      551.39      580.56     10.33 o 
   4   4   1      994.90      935.78     14.07 o 
   5   4   1      204.65      201.75     12.48 o 
   6   4   1      221.35      213.41     12.71 o 
   7   4   1        7.76        6.50      5.27 o 
   8   4   1      216.60      212.54     10.25 o 
   9   4   1        6.68        8.18      6.42 o 
  10   4   1      548.70      539.37     16.73 o 
  11   4   1      237.02      234.89     11.76 o 
  12   4   1     3130.03     3070.35     60.08 o 
  13   4   1       10.43        9.07      6.67 o 
  14   4   1     1902.97     1890.14     38.15 o 
  15   4   1      405.73      419.32     16.67 o 
 -14   5   1     1563.63     1618.38     41.39 o 
 -13   5   1      118.18      115.55     13.02 o 
 -12   5   1     1133.39     1077.01     31.30 o 
 -11   5   1        0.55        3.71      7.79 o 
 -10   5   1       69.68       87.27     12.19 o 
  -9   5   1       65.01       72.00     15.21 o 
  -8   5   1      692.91      687.10     22.00 o 
  -7   5   1        3.62        8.21      5.48 o 
  -6   5   1      420.53      434.76     13.71 o 
  -5   5   1        7.64       10.11      4.16 o 
  -4   5   1     4700.46     4788.32     58.16 o 
  -3   5   1      292.04      284.57      9.01 o 
  -2   5   1     5163.57     4929.52    127.78 o 
  -1   5   1      615.43      611.15     11.60 o 
   0   5   1      189.91      204.91      6.63 o 
   1   5   1       33.00       36.25      3.87 o 
   2   5   1      254.68      262.83      7.50 o 
   3   5   1       31.23       23.30      4.43 o 
   4   5   1      763.49      720.66     14.77 o 
   5   5   1     2002.79     1970.14     33.49 o 
   6   5   1     2366.82     2415.86     39.67 o 
   7   5   1       32.08       24.28      6.44 o 
   8   5   1     1065.27     1034.62     27.90 o 
   9   5   1      304.12      283.60     12.79 o 
  10   5   1     1665.91     1639.81     33.01 o 
  11   5   1        0.20       -5.86      5.86 o 
  12   5   1       41.69       36.04      9.91 o 
  13   5   1        6.84       16.48     13.68 o 
  14   5   1       17.22       34.76      7.81 o 
 -12   6   1      462.25      549.83     22.44 o 
 -11   6   1      216.53      212.72     14.49 o 
 -10   6   1     1827.79     1874.38     43.83 o 
  -9   6   1      121.75      128.85     11.83 o 
  -8   6   1     1169.70     1150.95     31.25 o 
  -7   6   1       84.52       88.47     15.71 o 
  -6   6   1     2424.87     2357.72     47.56 o 
  -5   6   1      223.26      210.75     12.41 o 
  -4   6   1      171.99      174.21      9.39 o 
  -3   6   1      182.16      186.40     10.75 o 
  -2   6   1      318.90      316.21     10.28 o 
  -1   6   1      119.96      131.90      7.10 o 
   0   6   1     2112.88     2085.51     27.96 o 
   1   6   1     1255.57     1211.33     19.19 o 
   2   6   1     1314.81     1277.12     25.19 o 
   3   6   1      262.23      253.46     10.75 o 
   4   6   1      708.72      720.33     18.53 o 
   5   6   1       64.05       63.78      7.75 o 
   6   6   1      927.77      895.82     21.79 o 
   7   6   1      286.02      277.01     12.43 o 
   8   6   1     1027.02      972.61     28.20 o 
   9   6   1        4.44        7.26      8.02 o 
  10   6   1      698.33      665.33     23.99 o 
  11   6   1       35.85       38.36     10.60 o 
  12   6   1      810.70      859.70     28.15 o 
  -9   7   1      553.53      575.92     27.17 o 
  -8   7   1      568.70      598.32     22.90 o 
  -7   7   1      381.97      411.80     18.55 o 
  -6   7   1     1404.23     1390.22     35.19 o 
  -5   7   1      294.36      276.28     15.06 o 
  -4   7   1     1069.62     1100.78     29.42 o 
  -3   7   1        0.24        5.14      6.53 o 
  -2   7   1      300.42      329.49     14.81 o 
  -1   7   1      420.44      425.40     15.95 o 
   0   7   1     1306.42     1300.68     54.79 o 
   1   7   1       13.52       17.49      8.76 o 
   2   7   1      111.35      110.58      8.19 o 
   3   7   1      574.53      578.67     22.27 o 
   4   7   1     1462.73     1419.52     34.22 o 
   5   7   1       14.26       14.17      7.20 o 
   6   7   1      799.60      785.14     25.33 o 
   7   7   1       47.64       38.42      8.74 o 
   8   7   1      754.85      808.89     26.52 o 
   9   7   1      329.69      346.28     17.26 o 
  -5   8   1      642.70      669.73     39.92 o 
  -4   8   1       80.71      104.59     14.43 o 
  -3   8   1      794.51      890.51     26.19 o 
   1   8   1       48.47       60.16     12.42 o 
   2   8   1      422.97      435.28     31.70 o 
   3   8   1       53.55       79.45     15.85 o 
   4   8   1      544.84      565.42     25.84 o 
 -18   0   2     1646.29     1683.85     73.14 o 
 -16   0   2     1099.75     1100.60     44.52 o 
 -14   0   2      179.00      196.14     14.18 o 
 -12   0   2      680.85      658.42     24.03 o 
 -10   0   2     6466.86     6426.29     94.57 o 
  -8   0   2    10633.85    11108.14    186.02 o 
  -6   0   2     3699.37     3720.70     66.56 o 
  -4   0   2     3745.93     4054.62     57.39 o 
  -2   0   2    14097.42    15684.90    255.55 o 
   0   0   2     3882.05     4268.17     57.85 o 
   2   0   2    32001.62    31117.52    417.31 o 
   4   0   2    25317.22    26958.08    356.83 o 
   6   0   2     3418.45     3519.88     52.67 o 
   8   0   2      264.70      248.38     10.43 o 
  10   0   2       15.33       12.72      4.33 o 
  12   0   2     1917.80     1899.40     45.84 o 
  14   0   2     5420.85     5016.16    150.26 o 
  16   0   2     2483.28     2499.95     93.33 o 
  18   0   2      128.94      102.16     20.90 o 
 -17   1   2       11.69       25.75      7.75 o 
 -16   1   2      233.81      257.38     20.83 o 
 -15   1   2      417.81      412.38     21.29 o 
 -14   1   2     3513.27     3499.91     54.16 o 
 -13   1   2      239.14      235.70      9.34 o 
 -12   1   2     2834.54     2776.04     61.51 o 
 -11   1   2      374.02      375.66     14.04 o 
 -10   1   2      913.67      844.14     27.21 o 
  -9   1   2       54.38       64.08      4.71 o 
  -8   1   2      521.66      546.05      9.59 o 
  -7   1   2     2245.59     2287.98     26.20 o 
  -6   1   2      163.83      143.42      4.54 o 
  -5   1   2       63.38       82.13      3.38 o 
  -4   1   2    22173.47    23261.16    218.31 o 
  -3   1   2       12.75        9.29      1.40 o 
  -2   1   2    31039.68    32719.46    309.70 o 
  -1   1   2     6422.14     7047.97     88.99 o 
   0   1   2     9879.03    10558.58     99.69 o 
   1   1   2     3226.99     3620.48     35.56 o 
   2   1   2     3416.99     3753.71     40.98 o 
   3   1   2     6654.21     6960.97     74.27 o 
   4   1   2      173.98      143.36      5.29 o 
   5   1   2      862.62      855.49     11.44 o 
   6   1   2      321.64      238.14      6.11 o 
   7   1   2      728.60      750.42     11.48 o 
   8   1   2    10685.61    11161.54    109.47 o 
   9   1   2        2.42        4.53      2.56 o 
  10   1   2     5756.74     5793.80     61.38 o 
  11   1   2      465.36      471.63     11.69 o 
  12   1   2     1400.08     1400.71     30.79 o 
  13   1   2       74.79       67.04      7.44 o 
  14   1   2      144.44      162.53     11.53 o 
  15   1   2        5.22       16.74      6.40 o 
  16   1   2      253.32      261.11     27.66 o 
  17   1   2      603.49      556.79     28.78 o 
 -17   2   2        0.94       14.31     15.85 o 
 -16   2   2     1861.10     1815.57     42.24 o 
 -15   2   2      301.28      324.38     26.30 o 
 -14   2   2       40.91       34.03      7.00 o 
 -13   2   2      875.23      834.02     18.08 o 
 -12   2   2      287.86      291.89     10.17 o 
 -11   2   2     2330.41     2133.53     60.00 o 
 -10   2   2      333.19      311.60      9.53 o 
  -9   2   2      190.31      164.75      6.73 o 
  -8   2   2     6578.51     6731.64     85.43 o 
  -7   2   2     1112.29     1185.17     18.51 o 
  -6   2   2     6572.27     6812.53     75.69 o 
  -5   2   2     5436.02     5609.61     62.75 o 
  -4   2   2    11626.14    12538.49    196.35 o 
  -3   2   2       26.97       27.61      2.48 o 
  -2   2   2      480.85      479.50      7.19 o 
  -1   2   2     9713.05    10412.28    104.82 o 
   0   2   2      161.71      156.29      3.67 o 
   1   2   2     2078.10     2255.80     24.07 o 
   2   2   2     7882.37     8385.17     80.94 o 
   3   2   2      953.13      951.36     12.03 o 
   4   2   2     8951.39     9073.48     87.99 o 
   5   2   2     6295.55     6780.55     67.23 o 
   6   2   2      116.26       85.32      4.37 o 
   7   2   2     3827.23     3967.81     42.40 o 
   8   2   2      388.73      428.13      9.84 o 
   9   2   2      303.14      291.83      8.43 o 
  10   2   2      959.48      969.53     21.01 o 
  11   2   2      336.37      320.26     12.30 o 
  12   2   2     1475.67     1380.42     28.89 o 
  13   2   2      410.96      441.33     15.43 o 
  14   2   2     1343.60     1389.76     29.71 o 
  15   2   2        3.52        5.35      5.67 o 
  16   2   2      869.66      950.53     29.13 o 
  17   2   2      104.76      145.75     15.34 o 
 -16   3   2      719.56      692.96     24.15 o 
 -15   3   2      411.79      374.23     18.08 o 
 -14   3   2      390.45      415.42     18.74 o 
 -13   3   2     1533.10     1395.42     29.15 o 
 -12   3   2     1214.34     1234.08     26.41 o 
 -11   3   2     2078.18     2010.68     30.99 o 
 -10   3   2      336.37      349.84     10.68 o 
  -9   3   2     4130.47     4134.06     51.75 o 
  -8   3   2     1317.84     1360.27     21.88 o 
  -7   3   2     5863.99     5988.44     69.17 o 
  -6   3   2     1343.66     1340.88     20.49 o 
  -5   3   2     1956.56     1855.87     25.37 o 
  -4   3   2      740.47      680.83     10.33 o 
  -3   3   2      406.79      435.57      7.74 o 
  -2   3   2     1661.24     1715.24     20.36 o 
  -1   3   2       44.48       41.90      3.04 o 
   0   3   2    12110.31    13206.08    126.60 o 
   1   3   2     1920.33     1759.12     26.07 o 
   2   3   2      146.59      121.10      4.03 o 
   3   3   2     1883.13     1777.66     21.12 o 
   4   3   2        1.79        5.08      2.30 o 
   5   3   2     3349.77     3523.04     38.55 o 
   6   3   2     4182.56     4265.63     45.37 o 
   7   3   2      633.95      619.28     15.13 o 
   8   3   2     1413.71     1412.42     26.14 o 
   9   3   2      243.60      250.69     10.72 o 
  10   3   2      453.56      475.24     15.65 o 
  11   3   2     1525.69     1503.55     29.69 o 
  12   3   2      897.60      882.33     22.45 o 
  13   3   2     1137.20     1177.09     33.68 o 
  14   3   2       32.20       35.32      7.35 o 
  15   3   2      422.73      439.76     16.68 o 
  16   3   2      287.37      301.07     14.19 o 
 -15   4   2      319.54      359.52     18.02 o 
 -14   4   2       15.81       18.08      8.16 o 
 -13   4   2     4598.23     4514.55     80.14 o 
 -12   4   2       28.20       21.85      8.40 o 
 -11   4   2     3329.29     3369.27     62.08 o 
 -10   4   2      961.61      944.65     26.38 o 
  -9   4   2      727.10      704.13     19.67 o 
  -8   4   2       10.52       20.93      4.74 o 
  -7   4   2      226.33      218.97      8.14 o 
  -6   4   2      224.23      237.83      8.10 o 
  -5   4   2      820.50      775.50     25.80 o 
  -4   4   2      835.95      785.42     14.52 o 
  -3   4   2     7339.96     7367.95     74.57 o 
  -2   4   2      313.41      290.31      7.77 o 
  -1   4   2     3806.50     3662.54     39.96 o 
   0   4   2     1348.31     1417.16     18.75 o 
   1   4   2     1286.03     1334.12     17.94 o 
   2   4   2      741.81      659.72     11.19 o 
   3   4   2      191.92      210.83      6.80 o 
   4   4   2     1775.36     1877.69     23.42 o 
   5   4   2      683.77      633.91     15.23 o 
   6   4   2      870.58      836.53     22.81 o 
   7   4   2     3591.76     3343.68     66.53 o 
   8   4   2     1791.32     1718.02     31.17 o 
   9   4   2     4615.51     4522.87     95.86 o 
  10   4   2      915.78      842.55     21.27 o 
  11   4   2      643.94      660.35     19.33 o 
  12   4   2      633.94      672.16     20.01 o 
  13   4   2       13.64       14.39      6.64 o 
  14   4   2       67.25       91.07      9.36 o 
  15   4   2      149.69      152.41     10.96 o 
 -14   5   2        1.89        6.02      7.35 o 
 -13   5   2       48.80       50.50      9.79 o 
 -12   5   2       56.27       65.43     10.31 o 
 -11   5   2       32.60       42.46      9.22 o 
 -10   5   2      279.32      259.60     16.18 o 
  -9   5   2     2907.22     2909.37     69.03 o 
  -8   5   2        1.15       11.35      7.27 o 
  -7   5   2     5792.05     5631.87    100.65 o 
  -6   5   2      911.98      918.11     20.61 o 
  -5   5   2      545.89      540.64     15.01 o 
  -4   5   2       69.58       65.60      5.50 o 
  -3   5   2       30.40       41.18      4.67 o 
  -2   5   2       87.45      107.54      5.14 o 
  -1   5   2       20.71       33.24      3.72 o 
   0   5   2        0.36       -2.27      3.14 o 
   1   5   2     3334.88     3286.95     39.92 o 
   2   5   2      127.68      141.42      6.83 o 
   3   5   2     8844.02     8976.25     91.09 o 
   4   5   2      651.19      599.44     21.40 o 
   5   5   2     8237.84     7966.71    103.27 o 
   6   5   2      407.34      397.73     13.62 o 
   7   5   2       19.11       11.28      6.01 o 
   8   5   2      397.03      381.36     14.01 o 
   9   5   2      188.79      190.47     10.85 o 
  10   5   2        7.72        6.31      6.42 o 
  11   5   2      163.57      193.64     11.46 o 
  12   5   2      390.79      395.02     19.78 o 
  13   5   2     2280.08     2331.06     44.31 o 
  14   5   2        2.55        9.23      6.83 o 
 -12   6   2       22.89       44.93     15.40 o 
 -11   6   2      835.33      812.64     27.53 o 
 -10   6   2       47.50       33.99      9.15 o 
  -9   6   2        6.15       -0.89      7.19 o 
  -8   6   2       37.47       35.74      8.84 o 
  -7   6   2        7.42        9.06      8.10 o 
  -6   6   2       82.13       86.83      9.95 o 
  -5   6   2      545.22      568.42     19.81 o 
  -4   6   2      657.50      633.43     17.25 o 
  -3   6   2     5217.94     5100.51     70.89 o 
  -2   6   2       47.22       51.52      6.58 o 
  -1   6   2     4066.87     3973.62     65.78 o 
   0   6   2      864.63      876.55     15.74 o 
   1   6   2     3200.53     3190.60     38.65 o 
   2   6   2      681.28      658.46     16.97 o 
   3   6   2      376.15      371.97     15.61 o 
   4   6   2       89.21       88.85      8.06 o 
   5   6   2      421.82      391.00     13.80 o 
   6   6   2       68.72       70.53      7.89 o 
   7   6   2     1779.65     1779.30     34.23 o 
   8   6   2       42.52       41.95      7.68 o 
   9   6   2     4994.19     4942.10     73.96 o 
  10   6   2      240.54      225.03     24.38 o 
  11   6   2     1055.10      975.76     44.67 o 
  12   6   2       87.80       92.34     10.14 o 
  -9   7   2     1139.82     1100.96     32.04 o 
  -8   7   2       20.25       16.08      7.80 o 
  -7   7   2      480.31      510.22     20.89 o 
  -6   7   2      132.60      133.90     16.85 o 
  -5   7   2     1451.20     1521.83     36.70 o 
  -4   7   2      541.94      550.51     20.32 o 
  -3   7   2      604.35      606.69     20.73 o 
  -2   7   2     1593.21     1658.08     31.70 o 
  -1   7   2       27.98       39.73      7.27 o 
   0   7   2       24.77       26.57     14.21 o 
   1   7   2     1356.44     1352.36     39.51 o 
   2   7   2      346.28      387.93     16.14 o 
   3   7   2     3031.48     3090.25     57.74 o 
   4   7   2       58.20       77.41      8.59 o 
   5   7   2     1080.24     1077.16     42.30 o 
   6   7   2     1128.87     1089.04     30.20 o 
   7   7   2      369.43      407.81     18.35 o 
   8   7   2      284.18      290.72     15.92 o 
   9   7   2       81.65       93.17     10.21 o 
  -4   8   2       14.68       17.80      6.26 o 
  -3   8   2     1172.00     1210.81     52.39 o 
  -2   8   2      113.72      156.01     19.33 o 
  -1   8   2      417.35      438.82     30.94 o 
   0   8   2      628.55      648.16     44.27 o 
   1   8   2      262.18      274.93     24.68 o 
   2   8   2      359.61      389.35     29.93 o 
   3   8   2      232.23      234.65     23.72 o 
   4   8   2      674.25      683.98     28.82 o 
 -17   0   3       49.13       43.93     15.32 o 
 -15   0   3      539.04      521.29     23.43 o 
 -13   0   3     4685.01     4554.05     92.72 o 
 -11   0   3     6321.82     6459.75    120.53 o 
  -9   0   3     6483.44     6595.00     95.83 o 
  -7   0   3       17.21        6.19      3.95 o 
  -5   0   3     1932.91     1896.02     30.34 o 
  -3   0   3      208.29      175.76      5.14 o 
  -1   0   3      993.04     1052.63     22.38 o 
   1   0   3    30400.09    32060.23    431.01 o 
   3   0   3    11208.36    11651.42    156.37 o 
   5   0   3      587.78      627.44     13.54 o 
   7   0   3     3135.30     3136.23     48.73 o 
   9   0   3     5175.65     5112.28     76.91 o 
  11   0   3     2505.48     2362.75     42.28 o 
  13   0   3       82.38       83.79     17.87 o 
  15   0   3      446.50      446.54     34.78 o 
  17   0   3      523.84      581.30     41.19 o 
 -17   1   3      777.99      801.99     26.50 o 
 -16   1   3      196.62      190.00     12.09 o 
 -15   1   3     2349.73     2358.75     41.35 o 
 -14   1   3       85.55       90.64      8.00 o 
 -13   1   3      357.48      340.65     16.23 o 
 -12   1   3      312.52      297.49     13.60 o 
 -11   1   3       72.14       71.77      6.03 o 
 -10   1   3      446.07      413.23     13.16 o 
  -9   1   3     3725.10     3677.10     45.51 o 
  -8   1   3     1831.00     1920.90     29.01 o 
  -7   1   3     6771.86     6908.27     69.25 o 
  -6   1   3     3181.47     3630.68     38.21 o 
  -5   1   3     2223.42     2096.65     23.32 o 
  -4   1   3      254.66      301.55      5.39 o 
  -3   1   3    11819.21    12623.74    131.03 o 
  -2   1   3    11065.72    12004.43    124.77 o 
  -1   1   3        4.23        9.24      1.66 o 
   0   1   3        8.06        8.00      1.97 o 
   1   1   3     1377.20     1370.83     16.18 o 
   2   1   3       92.08       87.93      3.01 o 
   3   1   3     8364.30     8780.97     92.99 o 
   4   1   3      124.17      137.73      3.53 o 
   5   1   3     9998.61    10253.96     99.14 o 
   6   1   3      215.76      233.14      5.45 o 
   7   1   3     3979.23     4022.20     42.82 o 
   8   1   3       95.43       68.31      3.64 o 
   9   1   3       76.81       73.12      4.01 o 
  10   1   3       13.02       22.22      3.76 o 
  11   1   3       45.10       53.07      6.18 o 
  12   1   3      184.10      168.13      9.34 o 
  13   1   3     1662.67     1628.51     31.07 o 
  14   1   3       21.24       32.52      7.01 o 
  15   1   3     1031.67     1089.18     59.38 o 
  16   1   3      137.47      153.30     16.77 o 
  17   1   3     1060.39     1049.96     40.13 o 
 -17   2   3       22.10       35.35      9.98 o 
 -16   2   3      194.45      196.63     35.13 o 
 -15   2   3       41.88       52.18     10.50 o 
 -14   2   3      139.09      138.13      9.30 o 
 -13   2   3     1427.31     1382.62     25.52 o 
 -12   2   3      953.36      892.64     18.43 o 
 -11   2   3     1462.40     1378.02     39.53 o 
 -10   2   3      527.23      474.02     11.80 o 
  -9   2   3      867.28      789.77     19.33 o 
  -8   2   3       44.26       39.92      5.10 o 
  -7   2   3       33.26       40.11      3.85 o 
  -6   2   3     6434.19     6718.34     74.93 o 
  -5   2   3      634.94      642.91     11.45 o 
  -4   2   3     1462.55     1533.03     18.01 o 
  -3   2   3    10033.16    11149.44    106.90 o 
  -2   2   3     3887.41     4251.88     42.88 o 
  -1   2   3     7207.37     7415.25     73.04 o 
   0   2   3      150.90      162.67      3.81 o 
   1   2   3     2821.12     2919.33     33.15 o 
   2   2   3     7792.56     8638.81     83.51 o 
   3   2   3     4085.77     4328.09     43.87 o 
   4   2   3     1656.07     1539.63     19.92 o 
   5   2   3     1084.93     1265.30     18.77 o 
   6   2   3      244.11      222.36      5.11 o 
   7   2   3     1790.15     1773.40     21.76 o 
   8   2   3      839.23      760.49     18.76 o 
   9   2   3     3018.64     2953.38    129.22 o 
  10   2   3       16.33       19.07      5.67 o 
  11   2   3     1880.53     1891.25     33.81 o 
  12   2   3      794.89      822.51     21.43 o 
  13   2   3     1403.82     1419.57     29.49 o 
  14   2   3      866.31      844.01     22.30 o 
  15   2   3      982.55     1008.69     35.60 o 
  16   2   3      297.29      322.64     16.26 o 
  17   2   3       90.20       83.49     22.08 o 
 -16   3   3      405.11      431.42     24.03 o 
 -15   3   3       91.49      106.68     10.70 o 
 -14   3   3      555.52      533.17     20.38 o 
 -13   3   3      246.21      239.99     13.89 o 
 -12   3   3      277.11      280.73     17.31 o 
 -11   3   3      548.96      522.40     13.61 o 
 -10   3   3      630.23      552.47     14.78 o 
  -9   3   3     1610.21     1489.46     23.96 o 
  -8   3   3     1612.93     1624.76     29.33 o 
  -7   3   3     1255.83     1188.47     27.70 o 
  -6   3   3      206.49      236.34      7.43 o 
  -5   3   3     1739.17     1639.95     24.44 o 
  -4   3   3     5722.47     6029.30     61.03 o 
  -3   3   3       20.60       36.70      2.93 o 
  -2   3   3     4692.45     4843.95     49.68 o 
  -1   3   3     1587.25     1726.44     20.53 o 
   0   3   3     6602.63     7201.62     71.35 o 
   1   3   3     5233.52     5766.77     76.50 o 
   2   3   3      333.86      245.74      5.75 o 
   3   3   3     2484.21     2552.08     31.88 o 
   4   3   3      777.30      755.03     11.29 o 
   5   3   3     1387.70     1323.82     17.09 o 
   6   3   3      559.32      549.58     11.15 o 
   7   3   3      484.82      435.37     13.78 o 
   8   3   3     3766.70     3707.09     61.96 o 
   9   3   3     1578.55     1545.22     28.81 o 
  10   3   3     2155.24     2069.46     36.05 o 
  11   3   3      179.30      172.95     10.51 o 
  12   3   3     2175.98     2276.07     40.49 o 
  13   3   3      276.67      289.11     13.31 o 
  14   3   3      318.64      342.10     14.54 o 
  15   3   3      604.92      608.22     21.26 o 
  16   3   3      130.69      156.84     10.85 o 
 -15   4   3     1937.45     1823.86     43.85 o 
 -14   4   3      329.45      355.93     17.50 o 
 -13   4   3      298.85      310.80     16.32 o 
 -12   4   3        5.33       -0.68      7.45 o 
 -11   4   3      199.02      196.40     12.78 o 
 -10   4   3      155.59      150.00     11.46 o 
  -9   4   3        4.05       -0.20      5.28 o 
  -8   4   3     3034.23     2900.96     44.75 o 
  -7   4   3      461.02      469.15     13.69 o 
  -6   4   3     2818.45     2802.53     37.26 o 
  -5   4   3      352.01      358.11      9.57 o 
  -4   4   3     3537.55     3588.71     50.46 o 
  -3   4   3      684.52      645.82     11.06 o 
  -2   4   3      774.95      732.69     11.97 o 
  -1   4   3      430.82      403.88      8.37 o 
   0   4   3      824.84      934.27     13.98 o 
   1   4   3       13.55       21.69      2.96 o 
   2   4   3     2282.89     2204.16     26.46 o 
   3   4   3      411.54      395.07      8.33 o 
   4   4   3     4638.01     4677.93     49.95 o 
   5   4   3      328.87      326.13      8.74 o 
   6   4   3     4965.55     4723.50    145.76 o 
   7   4   3        2.88        1.28      5.10 o 
   8   4   3     2289.10     2320.36     38.71 o 
   9   4   3       14.69        7.41      6.47 o 
  10   4   3        0.78       10.83      6.46 o 
  11   4   3       14.19       15.72      7.08 o 
  12   4   3      612.43      562.05     22.53 o 
  13   4   3      838.97      884.54     23.91 o 
  14   4   3      889.60      930.13     25.06 o 
  15   4   3       77.34       85.79      8.68 o 
 -14   5   3      638.90      669.25     24.85 o 
 -13   5   3       51.76       46.58      9.55 o 
 -12   5   3     2400.11     2472.21     52.76 o 
 -11   5   3      128.79      148.36     12.93 o 
 -10   5   3     2150.38     2046.86     44.71 o 
  -9   5   3      109.52      105.24     12.28 o 
  -8   5   3      680.21      705.07     22.36 o 
  -7   5   3       76.63       82.08      7.52 o 
  -6   5   3        0.87       -0.61      4.94 o 
  -5   5   3      195.00      180.28      9.30 o 
  -4   5   3     1765.18     1620.68     51.40 o 
  -3   5   3       12.91        8.48      5.05 o 
  -2   5   3     2491.65     2497.76     30.62 o 
  -1   5   3      151.96      156.80      6.44 o 
   0   5   3     4001.33     3917.95     43.97 o 
   1   5   3        1.95       11.42      3.80 o 
   2   5   3     2343.65     2292.90     62.17 o 
   3   5   3      317.30      349.34      9.82 o 
   4   5   3      163.33      151.03     12.72 o 
   5   5   3       93.78       84.66      7.36 o 
   6   5   3        6.09        8.34      5.77 o 
   7   5   3       19.86       22.51      6.65 o 
   8   5   3     1028.06      981.35     23.35 o 
   9   5   3        8.60       11.29      6.64 o 
  10   5   3     2473.97     2411.66     43.15 o 
  11   5   3       53.07       51.05      7.79 o 
  12   5   3      924.76      956.36     30.78 o 
  13   5   3        5.20        4.71      6.31 o 
  14   5   3       67.60       86.25      9.69 o 
 -12   6   3       41.23       44.42      8.19 o 
 -11   6   3        8.53       14.19      7.95 o 
 -10   6   3      198.01      190.38     13.78 o 
  -9   6   3      957.28      940.13     44.65 o 
  -8   6   3     1575.21     1548.16     37.36 o 
  -7   6   3       40.15       25.55      8.35 o 
  -6   6   3     1777.03     1667.19     52.42 o 
  -5   6   3        0.52        6.21      5.63 o 
  -4   6   3     3198.88     3180.20     49.41 o 
  -3   6   3      118.06      112.68      9.70 o 
  -2   6   3       46.43       47.22      7.62 o 
  -1   6   3      282.69      311.42     11.67 o 
   0   6   3      283.85      252.23     11.34 o 
   1   6   3       91.70       90.53      7.33 o 
   2   6   3      280.92      277.72     11.20 o 
   3   6   3      600.36      544.67     15.69 o 
   4   6   3     1135.84     1106.79     24.05 o 
   5   6   3        2.91        2.98      5.77 o 
   6   6   3     1270.87     1190.99     26.11 o 
   7   6   3      633.40      629.87     18.66 o 
   8   6   3      527.27      519.92     17.50 o 
   9   6   3       31.42       26.32      6.62 o 
  10   6   3      317.23      294.43     13.69 o 
  11   6   3       35.64       50.18      7.36 o 
  12   6   3      200.08      216.68     14.12 o 
  -9   7   3      468.13      505.26     20.77 o 
  -8   7   3      443.28      436.25     19.76 o 
  -7   7   3      463.47      465.26     19.47 o 
  -6   7   3      350.81      381.72     17.80 o 
  -5   7   3       50.51       59.14      9.13 o 
  -4   7   3      814.86      815.64     24.78 o 
  -3   7   3      286.67      308.53     12.62 o 
  -2   7   3     1122.85     1136.49     28.99 o 
  -1   7   3      814.79      830.07     24.07 o 
   0   7   3       74.09       96.15     12.64 o 
   1   7   3       81.30       68.92     10.38 o 
   2   7   3      793.27      785.95     35.80 o 
   3   7   3      816.45      782.55     24.27 o 
   4   7   3      154.33      161.42     11.49 o 
   5   7   3      100.64       96.75     10.03 o 
   6   7   3       65.78       61.39      8.99 o 
   7   7   3      105.15      114.65     21.19 o 
   8   7   3     1116.60     1147.83     38.10 o 
   9   7   3      144.80      170.80     18.76 o 
  -4   8   3       10.59        6.68     10.68 o 
  -3   8   3       76.10       99.56     11.42 o 
  -2   8   3      215.39      227.53     24.18 o 
  -1   8   3      804.19      806.19     67.05 o 
   0   8   3      118.05      111.23     13.40 o 
   1   8   3      233.97      282.80     19.29 o 
   2   8   3      470.67      482.21     23.38 o 
   3   8   3      134.49      147.08     18.93 o 
   4   8   3      375.05      386.92     20.87 o 
 -16   0   4      257.39      289.13     17.99 o 
 -14   0   4     1927.28     1829.79     48.31 o 
 -12   0   4      680.47      688.99     24.82 o 
 -10   0   4      235.33      223.37     16.35 o 
  -8   0   4      304.57      385.07     11.37 o 
  -6   0   4     9375.96    10248.74    149.17 o 
  -4   0   4     9923.98    10792.39    146.22 o 
  -2   0   4    12189.24    12640.53    169.05 o 
   0   0   4      106.73       72.37      4.62 o 
   2   0   4     1328.41     1298.19     29.58 o 
   4   0   4      962.35      874.89     16.26 o 
   6   0   4    25394.79    26791.39    357.08 o 
   8   0   4    11242.41    11819.64    163.99 o 
  10   0   4      787.54      765.81     19.06 o 
  12   0   4      176.37      197.35     13.73 o 
  14   0   4      783.29      794.60     45.73 o 
  16   0   4      595.15      611.99     42.20 o 
 -17   1   4        2.14       23.91     15.95 o 
 -16   1   4        1.11       10.68      5.18 o 
 -15   1   4      446.10      453.68     15.43 o 
 -14   1   4      387.10      381.15     13.78 o 
 -13   1   4        3.21       -2.10      5.27 o 
 -12   1   4      991.08      958.47     18.70 o 
 -11   1   4      296.75      304.37      9.65 o 
 -10   1   4     2783.77     2589.85     83.88 o 
  -9   1   4       16.65       13.22      4.24 o 
  -8   1   4     6742.83     7016.94     71.17 o 
  -7   1   4      571.83      570.62      9.64 o 
  -6   1   4      354.77      340.21      6.69 o 
  -5   1   4       63.02       55.03      6.04 o 
  -4   1   4      960.20     1049.63     13.21 o 
  -3   1   4      309.50      324.29      5.51 o 
  -2   1   4     6637.57     7152.91     84.79 o 
  -1   1   4       30.36       18.70      1.85 o 
   0   1   4     7816.16     8160.23     78.28 o 
   1   1   4      189.78      156.54      3.53 o 
   2   1   4    29653.55    31108.36    291.21 o 
   3   1   4     1116.16     1181.40     16.08 o 
   4   1   4     3033.70     3067.38     36.06 o 
   5   1   4     1584.32     1696.31     21.44 o 
   6   1   4        2.88        4.44      3.12 o 
   7   1   4      283.99      273.30      6.36 o 
   8   1   4       70.17       50.02      3.23 o 
   9   1   4      751.90      771.12     13.70 o 
  10   1   4     3805.67     4054.72     50.65 o 
  11   1   4      306.37      291.38     11.03 o 
  12   1   4     5804.49     5874.50     80.71 o 
  13   1   4       22.22       24.42      6.10 o 
  14   1   4     2010.53     1988.57     45.54 o 
  15   1   4      957.28      927.40     50.57 o 
  16   1   4      130.57      152.39     16.43 o 
  17   1   4      324.30      317.05     21.63 o 
 -17   2   4      248.95      266.90     38.92 o 
 -16   2   4      619.73      616.97     28.02 o 
 -15   2   4       25.52       24.61     10.78 o 
 -14   2   4     1585.95     1580.53     31.07 o 
 -13   2   4       57.35       57.56      6.96 o 
 -12   2   4      349.22      343.95     11.03 o 
 -11   2   4     2484.94     2357.08     34.07 o 
 -10   2   4      472.23      475.85     12.05 o 
  -9   2   4     1280.39     1215.76     20.27 o 
  -8   2   4      554.26      507.44     11.29 o 
  -7   2   4      134.57      114.68      5.31 o 
  -6   2   4     9740.30    10476.21    113.23 o 
  -5   2   4      169.83      202.23      4.76 o 
  -4   2   4     5252.08     5551.68     55.82 o 
  -3   2   4      564.55      549.43     12.99 o 
  -2   2   4     8881.58     9656.77    102.22 o 
  -1   2   4      617.12      559.96      8.16 o 
   0   2   4      163.25      142.40      3.61 o 
   1   2   4     2317.20     2399.41     25.86 o 
   2   2   4        5.74       11.80      2.37 o 
   3   2   4     2748.14     2888.34     34.52 o 
   4   2   4      879.66      750.47     12.56 o 
   5   2   4     4733.38     5234.70     59.61 o 
   6   2   4     8693.46     9370.40    102.22 o 
   7   2   4      112.58      133.93      7.13 o 
   8   2   4     2693.03     2652.40     35.08 o 
   9   2   4     1962.01     1937.34     32.74 o 
  10   2   4     1204.63     1206.99     24.56 o 
  11   2   4     2028.27     2056.93     37.65 o 
  12   2   4        2.62        0.38      5.72 o 
  13   2   4      434.04      448.34     15.60 o 
  14   2   4      963.52     1011.58     24.84 o 
  15   2   4      488.37      476.12     16.84 o 
  16   2   4      821.68      865.53     35.85 o 
  17   2   4        0.02       28.52      9.68 o 
 -16   3   4        0.67       14.77      9.35 o 
 -15   3   4     2047.87     1934.64     44.26 o 
 -14   3   4       20.93       35.88      8.24 o 
 -13   3   4     1158.06     1109.66     29.95 o 
 -12   3   4       39.65       51.48      6.74 o 
 -11   3   4       65.66       63.02      7.24 o 
 -10   3   4     6515.13     6128.20     82.31 o 
  -9   3   4      845.66      852.54     19.32 o 
  -8   3   4      601.78      597.62     14.51 o 
  -7   3   4       86.78       74.13      4.91 o 
  -6   3   4     1396.84     1426.04     21.53 o 
  -5   3   4     5850.99     5892.22     67.15 o 
  -4   3   4      140.08      130.16      4.14 o 
  -3   3   4     3449.77     3413.05     36.73 o 
  -2   3   4     2805.18     3019.88     32.92 o 
  -1   3   4     5907.53     6699.33     67.02 o 
   0   3   4     1423.63     1337.11     16.95 o 
   1   3   4      596.50      692.39     10.59 o 
   2   3   4      858.39      838.99     12.09 o 
   3   3   4     3051.52     3161.99     34.34 o 
   4   3   4     2940.72     3008.75     33.10 o 
   5   3   4     1490.53     1377.54     20.57 o 
   6   3   4      196.04      214.06      6.95 o 
   7   3   4     4354.46     4179.50     87.81 o 
   8   3   4      291.24      288.95     11.35 o 
   9   3   4     2273.36     2292.44     45.34 o 
  10   3   4     3025.96     2944.91     67.13 o 
  11   3   4        2.11       -3.53      6.45 o 
  12   3   4      318.56      346.54     14.08 o 
  13   3   4       15.32       24.01      7.27 o 
  14   3   4      363.65      361.63     15.24 o 
  15   3   4     1492.56     1516.34     33.50 o 
  16   3   4      120.66      142.16     10.64 o 
 -15   4   4       22.41       22.01      7.38 o 
 -14   4   4      592.09      552.60     21.99 o 
 -13   4   4     1303.22     1208.71     32.86 o 
 -12   4   4      101.46       97.56     10.43 o 
 -11   4   4     1384.55     1409.29     34.64 o 
 -10   4   4      178.06      173.00      9.82 o 
  -9   4   4     3196.11     3036.11     47.43 o 
  -8   4   4       33.18       41.77      6.67 o 
  -7   4   4     1980.15     1979.74     33.53 o 
  -6   4   4     1335.53     1314.30     24.78 o 
  -5   4   4      118.73      106.80      6.96 o 
  -4   4   4      216.17      215.18      9.37 o 
  -3   4   4       34.35       57.34      3.43 o 
  -2   4   4      115.61      111.31      5.15 o 
  -1   4   4     1776.57     1679.20     21.50 o 
   0   4   4     1175.05     1192.92     16.71 o 
   1   4   4     9655.25     9996.41     98.96 o 
   2   4   4     2667.49     2854.66     32.75 o 
   3   4   4     8035.85     8409.20     93.49 o 
   4   4   4      352.58      335.39      9.09 o 
   5   4   4       61.08       59.28      4.44 o 
   6   4   4      411.42      376.74     12.43 o 
   7   4   4      628.72      586.99     16.11 o 
   8   4   4      868.49      867.93     20.66 o 
   9   4   4      717.98      742.22     19.57 o 
  10   4   4       10.18       11.82      6.58 o 
  11   4   4     1883.25     1811.90     35.07 o 
  12   4   4       34.50       39.33      7.46 o 
  13   4   4     2773.02     2776.75     48.95 o 
  14   4   4      182.40      170.93     11.46 o 
  15   4   4      115.19      149.75     10.31 o 
 -14   5   4      118.78      137.85     11.56 o 
 -13   5   4      793.55      794.69     27.26 o 
 -12   5   4       80.75       72.31     11.40 o 
 -11   5   4      510.48      472.04     20.16 o 
 -10   5   4      214.57      197.85     13.90 o 
  -9   5   4      119.26      140.40     11.92 o 
  -8   5   4       25.88       36.30      6.70 o 
  -7   5   4      844.35      845.88     20.60 o 
  -6   5   4       75.52       73.45      7.18 o 
  -5   5   4     2610.56     2492.11     51.70 o 
  -4   5   4       35.29       48.26      6.27 o 
  -3   5   4     7638.65     7657.46    121.42 o 
  -2   5   4      237.48      209.19      9.35 o 
  -1   5   4      263.23      281.56      8.97 o 
   0   5   4       96.04       98.13      5.73 o 
   1   5   4       50.14       52.99      4.10 o 
   2   5   4     1174.59     1159.38     19.72 o 
   3   5   4      540.29      490.58     11.86 o 
   4   5   4      191.69      177.66      9.15 o 
   5   5   4     5711.73     5856.60     79.53 o 
   6   5   4      423.74      404.46     13.81 o 
   7   5   4     4285.25     4318.40     63.45 o 
   8   5   4        0.65        4.10      6.31 o 
   9   5   4      931.45      881.82     22.35 o 
  10   5   4        3.48        3.86      8.12 o 
  11   5   4        3.84       17.58      6.76 o 
  12   5   4       31.39       35.00      7.75 o 
  13   5   4      263.81      274.17     15.43 o 
  14   5   4        0.68        8.03      6.15 o 
 -12   6   4       70.46       66.35      8.57 o 
 -11   6   4     1318.68     1306.21     44.57 o 
 -10   6   4      249.94      238.79     15.01 o 
  -9   6   4     1342.41     1367.42     35.42 o 
  -8   6   4        9.94       22.40      8.05 o 
  -7   6   4     1242.68     1188.94     31.36 o 
  -6   6   4       95.56      110.56      8.73 o 
  -5   6   4        2.17        4.32      5.99 o 
  -4   6   4       46.01       49.85      7.18 o 
  -3   6   4       82.33       84.80      7.76 o 
  -2   6   4        2.74        3.08      5.55 o 
  -1   6   4     3843.83     3905.55     56.99 o 
   0   6   4       49.38       66.01      8.60 o 
   1   6   4     6474.68     6244.06     83.62 o 
   2   6   4       72.07       80.73      9.38 o 
   3   6   4      946.62      935.69     25.68 o 
   4   6   4      277.09      283.58     14.24 o 
   5   6   4      142.59      140.38      9.39 o 
   6   6   4       24.76       32.40      6.84 o 
   7   6   4        2.84        7.45      6.25 o 
   8   6   4      273.99      289.05     13.25 o 
   9   6   4      651.89      608.72     19.00 o 
  10   6   4       30.44       32.03      7.20 o 
  11   6   4     1356.59     1326.61     31.07 o 
  12   6   4       51.24       71.97     11.50 o 
  -9   7   4        2.91       12.74     13.47 o 
  -8   7   4      524.02      523.97     21.21 o 
  -7   7   4     1413.11     1487.47     37.63 o 
  -6   7   4      296.68      285.47     15.36 o 
  -5   7   4     1925.33     1931.81     62.88 o 
  -4   7   4      106.86      138.23     11.77 o 
  -3   7   4     2556.70     2478.68     49.35 o 
  -2   7   4      304.54      331.03     17.18 o 
  -1   7   4      280.13      288.50     16.92 o 
   0   7   4      593.39      630.67     29.48 o 
   1   7   4       26.93       22.61     13.22 o 
   2   7   4      206.33      228.29     12.90 o 
   3   7   4      995.42     1042.73     28.67 o 
   4   7   4     1080.41     1064.94     29.49 o 
   5   7   4      664.13      652.29     22.59 o 
   6   7   4      102.30       87.63     10.45 o 
   7   7   4     1482.42     1437.18     43.61 o 
   8   7   4      324.65      303.81     16.20 o 
   9   7   4      729.43      800.90     26.53 o 
  -3   8   4       33.78       55.43      9.25 o 
  -2   8   4      687.00      695.90     28.36 o 
  -1   8   4     1093.58     1129.11     38.40 o 
   0   8   4       66.82       90.54     22.61 o 
   1   8   4      450.25      455.71     23.77 o 
   2   8   4       54.01       95.65     17.82 o 
   3   8   4      580.37      652.92     27.92 o 
 -17   0   5     1337.42     1333.84     41.95 o 
 -15   0   5        5.39        9.46      7.81 o 
 -13   0   5       13.76       17.35      8.93 o 
 -11   0   5     5723.13     5674.46    108.14 o 
  -9   0   5     2758.26     2723.52     60.17 o 
  -7   0   5    11365.87    11667.32    160.77 o 
  -5   0   5     3828.01     4075.76     91.44 o 
  -3   0   5     2510.24     2698.10     40.39 o 
  -1   0   5     2290.90     2376.43     35.25 o 
   1   0   5    12954.68    14079.75    188.38 o 
   3   0   5     4216.83     4077.45     73.44 o 
   5   0   5     4286.18     4331.62     81.39 o 
   7   0   5      348.72      372.88     10.94 o 
   9   0   5     1059.29     1041.91     22.63 o 
  11   0   5       83.81       68.91      9.40 o 
  13   0   5     2341.56     2194.08     81.31 o 
  15   0   5     2346.36     2244.15     86.76 o 
  17   0   5      205.10      245.76     28.32 o 
 -17   1   5      968.08     1011.11     29.11 o 
 -16   1   5      431.49      443.41     18.39 o 
 -15   1   5     1484.82     1482.39     41.75 o 
 -14   1   5        0.29        7.05      5.48 o 
 -13   1   5     3590.41     3381.53     52.19 o 
 -12   1   5      462.66      413.59     13.57 o 
 -11   1   5     1408.17     1377.96     23.03 o 
 -10   1   5      666.80      630.44     13.64 o 
  -9   1   5        3.85        9.12      4.16 o 
  -8   1   5     1594.84     1647.62     24.33 o 
  -7   1   5     1582.21     1601.58     20.17 o 
  -6   1   5      150.43      180.91      5.45 o 
  -5   1   5     3471.77     3477.76     36.79 o 
  -4   1   5     2141.14     2218.41     25.70 o 
  -3   1   5    12533.87    13122.53    125.08 o 
  -2   1   5        0.35       -0.86      1.89 o 
  -1   1   5     4722.72     4653.46     51.06 o 
   0   1   5     2603.25     2796.79     34.72 o 
   1   1   5     1314.24     1303.10     17.84 o 
   2   1   5      174.04      164.50      3.83 o 
   3   1   5     1305.32     1358.62     16.18 o 
   4   1   5       16.89       16.69      2.63 o 
   5   1   5     3483.91     3603.51     38.15 o 
   6   1   5      407.56      388.64      7.36 o 
   7   1   5     1834.99     1597.63     20.28 o 
   8   1   5      229.20      252.45      6.63 o 
   9   1   5     2976.18     2830.12     37.53 o 
  10   1   5       90.92       80.96      5.71 o 
  11   1   5     1668.32     1750.69     31.43 o 
  12   1   5     1074.68     1013.53     27.87 o 
  13   1   5      218.76      223.37     16.84 o 
  14   1   5       97.49      108.82     10.72 o 
  15   1   5      146.20      168.03     16.94 o 
  16   1   5       18.45       39.01     12.77 o 
  17   1   5      551.08      621.71     48.20 o 
 -17   2   5      588.79      572.53     27.44 o 
 -16   2   5      471.51      499.25     34.15 o 
 -15   2   5      762.85      687.94     27.31 o 
 -14   2   5      924.51      841.45     21.21 o 
 -13   2   5      597.84      574.81     21.42 o 
 -12   2   5      374.97      366.86     13.17 o 
 -11   2   5     1689.25     1638.41     30.10 o 
 -10   2   5     1772.00     1752.44     27.02 o 
  -9   2   5     2115.81     2050.68     35.91 o 
  -8   2   5       13.11        6.66      3.37 o 
  -7   2   5     2368.30     2275.96     30.47 o 
  -6   2   5     3232.38     3189.84     35.01 o 
  -5   2   5       51.53       33.85      2.83 o 
  -4   2   5     5280.96     5566.85     62.19 o 
  -3   2   5     1240.55     1293.91     18.13 o 
  -2   2   5      306.86      375.99      7.91 o 
  -1   2   5     3093.02     3138.41     36.77 o 
   0   2   5     1782.60     1875.33     21.17 o 
   1   2   5    11308.19    12165.43    127.56 o 
   2   2   5      269.23      259.01      5.62 o 
   3   2   5      293.06      197.54      5.93 o 
   4   2   5       28.47       19.11      2.91 o 
   5   2   5     4265.39     4349.62     51.05 o 
   6   2   5     2155.32     2020.14     33.27 o 
   7   2   5      815.66      767.36     15.95 o 
   8   2   5      748.12      723.46     15.76 o 
   9   2   5      158.27      172.46      9.00 o 
  10   2   5      532.97      518.99     15.35 o 
  11   2   5     1635.96     1630.72     31.08 o 
  12   2   5        3.28        5.77      6.13 o 
  13   2   5     2806.96     2798.53     47.14 o 
  14   2   5      168.22      155.79     10.21 o 
  15   2   5       22.87       40.29      9.21 o 
  16   2   5      844.40      840.12     36.10 o 
  17   2   5     1459.40     1488.53     49.96 o 
 -16   3   5      418.53      476.77     28.06 o 
 -15   3   5     1254.25     1212.66     33.07 o 
 -14   3   5       23.78       17.21      7.74 o 
 -13   3   5       67.37       74.54      7.58 o 
 -12   3   5       25.02       40.18      7.12 o 
 -11   3   5      445.06      425.94     14.46 o 
 -10   3   5     2851.64     2735.89     43.70 o 
  -9   3   5        8.22       12.55      5.32 o 
  -8   3   5     1331.78     1274.54     24.56 o 
  -7   3   5      375.35      375.34     11.86 o 
  -6   3   5     2670.21     2714.30     40.52 o 
  -5   3   5     4132.46     4175.69     56.73 o 
  -4   3   5     1042.31     1072.37     14.74 o 
  -3   3   5      880.59      890.95     13.44 o 
  -2   3   5     3832.04     4318.41     45.29 o 
  -1   3   5      252.72      190.27      4.95 o 
   0   3   5     1368.19     1245.88     16.19 o 
   1   3   5     2625.69     2701.82     30.09 o 
   2   3   5     4702.73     4711.94     48.87 o 
   3   3   5       11.93       17.13      1.97 o 
   4   3   5     2019.43     1923.71     26.40 o 
   5   3   5     2009.27     1958.35     35.78 o 
   6   3   5       13.80       29.68      3.62 o 
   7   3   5     1278.81     1231.62     20.23 o 
   8   3   5      114.20      126.79      8.25 o 
   9   3   5     2143.21     2048.19     35.61 o 
  10   3   5      746.90      697.41     18.82 o 
  11   3   5      388.28      458.28     15.72 o 
  12   3   5      444.68      484.32     23.44 o 
  13   3   5      319.74      308.14     14.24 o 
  14   3   5     1456.49     1519.01     32.77 o 
  15   3   5       17.91       29.95      6.60 o 
  16   3   5      844.94      868.10     24.35 o 
 -15   4   5      104.38      104.92     10.46 o 
 -14   4   5      755.69      711.39     24.97 o 
 -13   4   5      177.95      169.37     13.51 o 
 -12   4   5     1124.74     1070.96     35.72 o 
 -11   4   5      412.54      428.03     16.34 o 
 -10   4   5      910.72      909.09     21.86 o 
  -9   4   5      334.18      350.80     14.99 o 
  -8   4   5       96.59       91.85      7.70 o 
  -7   4   5       45.33       32.35      6.05 o 
  -6   4   5     1749.17     1642.91     29.56 o 
  -5   4   5     1909.15     2008.98     33.04 o 
  -4   4   5     3752.46     3852.20     54.08 o 
  -3   4   5       58.39       65.69      4.37 o 
  -2   4   5     6463.00     6492.42     85.31 o 
  -1   4   5      227.30      250.74      7.80 o 
   0   4   5      694.51      672.85     11.50 o 
   1   4   5      982.09      999.63     16.78 o 
   2   4   5        3.84        6.88      3.26 o 
   3   4   5      846.49      799.68     21.31 o 
   4   4   5      518.80      521.31     11.86 o 
   5   4   5      250.45      242.06      8.02 o 
   6   4   5     2656.04     2536.13     40.31 o 
   7   4   5      193.90      208.27     10.17 o 
   8   4   5     2930.53     2918.59     46.49 o 
   9   4   5      217.33      225.77     11.47 o 
  10   4   5     1053.80     1065.69     24.97 o 
  11   4   5       88.56       91.41      9.09 o 
  12   4   5      826.17      786.94     22.03 o 
  13   4   5      286.49      299.14     14.17 o 
  14   4   5       12.22       14.25      7.17 o 
  15   4   5      463.06      449.58     17.11 o 
 -13   5   5      120.79      116.88     14.31 o 
 -12   5   5      610.86      597.75     23.13 o 
 -11   5   5        9.38       14.20      9.03 o 
 -10   5   5      900.51      900.77     27.31 o 
  -9   5   5       36.24       33.61      6.84 o 
  -8   5   5     4753.40     4955.06     71.18 o 
  -7   5   5       23.00       34.47      6.54 o 
  -6   5   5     1391.09     1380.26     33.05 o 
  -5   5   5      139.46      135.62      8.72 o 
  -4   5   5       43.59       57.78      7.60 o 
  -3   5   5      702.04      728.41     17.73 o 
  -2   5   5       34.28       28.20      5.73 o 
  -1   5   5        0.12        1.14      4.68 o 
   0   5   5     3716.05     3623.79     46.06 o 
   1   5   5       43.18       38.56      5.68 o 
   2   5   5     2690.77     2686.06     41.34 o 
   3   5   5       34.08       42.89      4.81 o 
   4   5   5     3524.38     3516.26     52.13 o 
   5   5   5       79.53       62.04      7.11 o 
   6   5   5     1782.20     1776.10     32.52 o 
   7   5   5        2.97        1.91      5.92 o 
   8   5   5       13.97       22.03      6.60 o 
   9   5   5       83.76       83.35      8.70 o 
  10   5   5      647.30      622.48     19.35 o 
  11   5   5        0.68       13.66      7.30 o 
  12   5   5      981.46     1003.42     26.05 o 
  13   5   5       62.34       50.04     11.05 o 
 -11   6   5      378.62      373.87     18.57 o 
 -10   6   5       49.92       43.09      9.74 o 
  -9   6   5      150.09      160.22     12.68 o 
  -8   6   5        6.53        1.30      8.90 o 
  -7   6   5        3.72        1.72      5.77 o 
  -6   6   5     1365.63     1329.04     30.47 o 
  -5   6   5      464.42      446.03     18.64 o 
  -4   6   5     1694.49     1771.20     33.02 o 
  -3   6   5       38.32       23.48      6.72 o 
  -2   6   5      600.62      646.58     18.44 o 
  -1   6   5       92.44       97.64     12.63 o 
   0   6   5     2387.48     2271.25     38.05 o 
   1   6   5       33.65       29.96      6.74 o 
   2   6   5      973.17      956.08     21.62 o 
   3   6   5      853.03      819.96     24.21 o 
   4   6   5      792.42      744.53     23.13 o 
   5   6   5       11.37       24.41      7.55 o 
   6   6   5     1354.15     1410.91     34.94 o 
   7   6   5      131.89      117.24     10.87 o 
   8   6   5     1568.03     1538.79     32.24 o 
   9   6   5      112.39      127.62      9.34 o 
  10   6   5      797.48      842.53     29.57 o 
  11   6   5      112.34      130.71      9.82 o 
  -8   7   5      511.14      535.52     21.38 o 
  -7   7   5       25.87       46.51      8.17 o 
  -6   7   5      312.07      339.01     20.23 o 
  -5   7   5      213.41      223.92     11.21 o 
  -4   7   5      203.73      192.29     12.60 o 
  -3   7   5      350.28      352.07     17.85 o 
  -2   7   5      150.77      140.12     11.11 o 
  -1   7   5     1295.64     1343.25     33.23 o 
   0   7   5       59.93       83.08      9.29 o 
   1   7   5       23.32       24.36     17.01 o 
   2   7   5      774.92      765.31     25.79 o 
   3   7   5       14.72       25.36      7.09 o 
   4   7   5     1126.85     1163.91     37.31 o 
   5   7   5       42.33       36.12     15.73 o 
   6   7   5      845.14      854.52     27.16 o 
   7   7   5     1124.75     1126.20     32.30 o 
   8   7   5        0.47       18.61      7.16 o 
  -2   8   5      231.06      285.44     18.49 o 
  -1   8   5      110.13      120.44     13.74 o 
   0   8   5      506.93      584.86     27.42 o 
   1   8   5     1026.23     1090.22     38.98 o 
   2   8   5       10.86       29.31     10.72 o 
 -16   0   6      813.89      765.65     29.33 o 
 -14   0   6       29.25       14.09     13.17 o 
 -12   0   6     2532.11     2515.17     57.81 o 
 -10   0   6     8639.24     8740.75    125.83 o 
  -8   0   6       17.37       20.58      7.72 o 
  -6   0   6     1036.77     1127.08     21.64 o 
  -4   0   6     4137.21     4152.88     63.52 o 
  -2   0   6    24616.66    26619.81    352.79 o 
   0   0   6     9667.29    10113.52    137.29 o 
   2   0   6     6856.92     7555.09    104.31 o 
   4   0   6      814.56      940.82     24.71 o 
   6   0   6       47.03       42.12      4.03 o 
   8   0   6     2948.04     2939.72     48.11 o 
  10   0   6    16380.60    17197.22    371.28 o 
  12   0   6      480.39      495.08     27.10 o 
  14   0   6       41.02       30.94     16.25 o 
  16   0   6      191.79      189.43     24.73 o 
 -17   1   6        2.52       27.98      6.90 o 
 -16   1   6      531.20      568.16     40.35 o 
 -15   1   6       60.17       73.78      8.86 o 
 -14   1   6      913.04      894.18     25.95 o 
 -13   1   6     1424.30     1375.96     98.93 o 
 -12   1   6       24.91       29.05      5.74 o 
 -11   1   6      117.89      136.69      7.21 o 
 -10   1   6      349.61      320.32      9.68 o 
  -9   1   6      732.01      691.32     13.96 o 
  -8   1   6     3430.31     3351.32     37.59 o 
  -7   1   6       92.79       90.36      3.99 o 
  -6   1   6    13698.17    14315.86    137.84 o 
  -5   1   6      280.16      265.45      5.92 o 
  -4   1   6     1895.85     1745.46     20.40 o 
  -3   1   6        6.48       17.43      1.77 o 
  -2   1   6     2241.44     2460.89     26.61 o 
  -1   1   6     1778.97     1869.44     20.92 o 
   0   1   6      817.37      779.10     10.55 o 
   1   1   6     4772.83     5227.23     57.27 o 
   2   1   6     8561.16     9307.45     90.19 o 
   3   1   6      646.75      661.50      9.77 o 
   4   1   6    10333.78    10585.31    102.73 o 
   5   1   6        0.95        0.82      2.60 o 
   6   1   6    10082.47    10792.54    113.10 o 
   7   1   6     5186.86     5493.65     57.25 o 
   8   1   6      372.80      321.84      9.14 o 
   9   1   6       35.19       46.00      4.56 o 
  10   1   6      319.63      327.15     10.25 o 
  11   1   6       28.31       35.41      4.81 o 
  12   1   6      172.84      158.07     14.66 o 
  13   1   6      464.77      461.33     18.51 o 
  14   1   6     3797.75     3992.20     72.45 o 
  15   1   6      185.18      175.05     16.99 o 
  16   1   6     1306.39     1368.77     68.01 o 
  17   1   6       36.77       47.87     11.54 o 
 -16   2   6       17.95       19.45     11.36 o 
 -15   2   6      391.93      402.48     17.52 o 
 -14   2   6     1069.44     1103.37     29.75 o 
 -13   2   6       35.65       36.12      7.43 o 
 -12   2   6     1554.78     1549.68     29.90 o 
 -11   2   6        0.85        5.14      5.39 o 
 -10   2   6     1233.06     1164.73     23.60 o 
  -9   2   6      532.23      486.24     13.98 o 
  -8   2   6      777.29      792.94     14.99 o 
  -7   2   6      520.33      470.25     10.48 o 
  -6   2   6       48.81       58.27      5.89 o 
  -5   2   6     5594.13     5936.95     60.45 o 
  -4   2   6     2038.93     1921.07     28.75 o 
  -3   2   6     1346.09     1377.35     25.80 o 
  -2   2   6     4252.81     4354.53     49.84 o 
  -1   2   6       44.62       58.07      3.55 o 
   0   2   6     6764.26     7191.35     71.04 o 
   1   2   6     1088.63     1058.24     13.82 o 
   2   2   6     7350.74     7905.37     77.77 o 
   3   2   6     3870.31     4005.21     46.85 o 
   4   2   6       12.20       19.50      3.81 o 
   5   2   6     5505.45     5871.52     67.04 o 
   6   2   6     2619.85     2628.24     34.30 o 
   7   2   6      658.94      608.88     13.37 o 
   8   2   6     4516.58     4473.38     54.73 o 
   9   2   6      419.62      401.63     10.94 o 
  10   2   6     1287.84     1205.38     28.58 o 
  11   2   6     1631.53     1580.65     30.58 o 
  12   2   6     2674.27     2651.56     44.75 o 
  13   2   6      799.40      827.79     21.98 o 
  14   2   6      168.65      182.58     13.86 o 
  15   2   6       78.90       76.14     14.90 o 
  16   2   6      306.93      303.39     35.68 o 
 -16   3   6      182.46      204.39     16.36 o 
 -15   3   6       92.73      108.32     10.41 o 
 -14   3   6      260.53      275.87     18.92 o 
 -13   3   6      639.10      640.72     18.83 o 
 -12   3   6       56.61       44.02      7.99 o 
 -11   3   6     2310.79     2279.11     39.26 o 
 -10   3   6      910.61      885.34     20.97 o 
  -9   3   6     1812.98     1859.33     33.14 o 
  -8   3   6      403.68      417.66     14.08 o 
  -7   3   6      164.01      162.69      8.43 o 
  -6   3   6     2222.98     2156.66     35.09 o 
  -5   3   6       64.85       78.58      5.96 o 
  -4   3   6     1652.98     1657.79     23.60 o 
  -3   3   6     2672.11     2774.09     35.07 o 
  -2   3   6      346.18      327.58     11.30 o 
  -1   3   6    10607.99    11297.99    110.08 o 
   0   3   6      196.31      174.96      5.93 o 
   1   3   6     4119.47     4306.85     45.40 o 
   2   3   6     1045.88      964.23     13.69 o 
   3   3   6      262.94      264.08      7.45 o 
   4   3   6     2593.90     2595.20     33.84 o 
   5   3   6      557.73      545.03     11.73 o 
   6   3   6     2385.11     2321.14     41.42 o 
   7   3   6     1337.84     1333.50     23.94 o 
   8   3   6      111.74       85.19      8.04 o 
   9   3   6     4398.88     4413.72     63.93 o 
  10   3   6       19.08       20.42      6.80 o 
  11   3   6     2774.67     2650.92     44.98 o 
  12   3   6     1126.42     1133.08     36.62 o 
  13   3   6       38.70       29.71      7.06 o 
  14   3   6      104.82      139.79     10.29 o 
  15   3   6      193.18      198.60     11.54 o 
  16   3   6      614.55      705.48     84.21 o 
 -15   4   6      893.80      904.02     35.67 o 
 -14   4   6      537.45      567.31     22.36 o 
 -13   4   6       31.20       24.95      8.29 o 
 -12   4   6      111.29      103.35      8.64 o 
 -11   4   6       22.00       12.06      7.71 o 
 -10   4   6     1677.68     1679.07     32.52 o 
  -9   4   6      521.85      505.99     15.85 o 
  -8   4   6      863.43      829.05     20.23 o 
  -7   4   6     6308.05     6386.57     91.32 o 
  -6   4   6      116.60      130.82      8.23 o 
  -5   4   6     3574.93     3432.44     65.65 o 
  -4   4   6      131.47      149.81      7.98 o 
  -3   4   6     1167.75     1277.91     25.73 o 
  -2   4   6      983.59      957.48     32.44 o 
  -1   4   6       19.60       17.77      3.41 o 
   0   4   6      337.21      319.87      8.92 o 
   1   4   6      638.51      675.12     14.41 o 
   2   4   6      734.20      690.62     13.53 o 
   3   4   6     3623.98     3534.71     56.66 o 
   4   4   6       43.19       40.70      4.38 o 
   5   4   6     4282.41     4123.08     55.72 o 
   6   4   6       10.20        6.84      5.09 o 
   7   4   6     2593.48     2603.04     42.23 o 
   8   4   6       49.33       71.61      9.83 o 
   9   4   6       21.88       25.81      6.90 o 
  10   4   6      769.15      699.64     19.78 o 
  11   4   6      377.30      349.68     17.06 o 
  12   4   6       42.72       30.13      9.22 o 
  13   4   6     1571.60     1539.53     33.64 o 
  14   4   6      405.22      464.24     17.68 o 
  15   4   6     1707.41     1722.26     75.26 o 
 -13   5   6     1657.44     1658.75     41.75 o 
 -12   5   6      667.30      627.52     23.66 o 
 -11   5   6     1464.69     1410.38     36.49 o 
 -10   5   6      122.96      140.02      9.95 o 
  -9   5   6      693.59      626.86     18.62 o 
  -8   5   6      290.59      269.84     12.35 o 
  -7   5   6     1311.89     1240.81     26.37 o 
  -6   5   6      175.75      174.04      9.76 o 
  -5   5   6     1261.96     1211.93     25.10 o 
  -4   5   6      693.45      641.78     17.19 o 
  -3   5   6     1936.86     1889.41     32.86 o 
  -2   5   6       54.23       50.55      6.55 o 
  -1   5   6     5086.42     5095.14     61.63 o 
   0   5   6        0.56        6.90      6.46 o 
   1   5   6     1839.33     1916.47     32.80 o 
   2   5   6       10.98        7.66      5.30 o 
   3   5   6      485.64      505.19     14.55 o 
   4   5   6       50.89       50.81      5.91 o 
   5   5   6       70.96       69.36      8.83 o 
   6   5   6      446.27      422.81     14.40 o 
   7   5   6     1036.47      961.94     22.86 o 
   8   5   6        1.78        5.42      5.89 o 
   9   5   6     1828.56     1754.35     34.67 o 
  10   5   6      273.40      274.96     13.26 o 
  11   5   6     3214.89     3249.36     54.94 o 
  12   5   6        8.01       14.65     10.24 o 
  13   5   6      457.08      517.61     18.62 o 
 -11   6   6      181.95      187.63     17.42 o 
 -10   6   6      420.76      394.85     18.67 o 
  -9   6   6     1264.59     1247.03     38.05 o 
  -8   6   6      219.47      203.79     13.84 o 
  -7   6   6      704.73      666.75     19.43 o 
  -6   6   6       57.95       51.10      7.12 o 
  -5   6   6     2439.08     2336.11     40.76 o 
  -4   6   6       30.32       26.14      6.62 o 
  -3   6   6     1011.49     1006.53     22.92 o 
  -2   6   6      168.48      168.68     13.43 o 
  -1   6   6      157.78      152.39     11.19 o 
   0   6   6      347.40      341.63     15.00 o 
   1   6   6      654.98      708.86     18.48 o 
   2   6   6       83.81       85.72     16.37 o 
   3   6   6     2878.84     2697.62     52.11 o 
   4   6   6       59.39       49.90      8.41 o 
   5   6   6     2175.30     2117.11     44.99 o 
   6   6   6        4.96        8.64      6.79 o 
   7   6   6     1547.98     1515.89     37.56 o 
   8   6   6      527.21      553.30     21.68 o 
   9   6   6       66.29       88.98     10.41 o 
  10   6   6        2.83        6.08      6.96 o 
  11   6   6      143.77      159.81     12.32 o 
  -8   7   6      388.24      386.01     22.10 o 
  -7   7   6        9.27       21.43      7.47 o 
  -6   7   6      816.00      780.10     21.73 o 
  -5   7   6      260.20      243.07     14.00 o 
  -4   7   6      262.24      262.91     14.58 o 
  -3   7   6     1504.26     1468.86     35.86 o 
  -2   7   6       10.64       23.32      7.57 o 
  -1   7   6     2070.46     2093.61     44.63 o 
   0   7   6        3.09       18.97      7.03 o 
   1   7   6      893.33      879.45     40.98 o 
   2   7   6      501.35      527.10     26.42 o 
   3   7   6       54.31       58.32      8.47 o 
   4   7   6      535.00      552.64     25.96 o 
   5   7   6       13.45        3.48      7.52 o 
   6   7   6      302.83      322.79     16.67 o 
   7   7   6      119.10      155.92     14.43 o 
   8   7   6       26.17       26.08      7.13 o 
 -17   0   7     1701.54     1769.95     73.64 o 
 -15   0   7     3036.71     2890.31     99.48 o 
 -13   0   7       33.61       28.35      8.09 o 
 -11   0   7      574.33      530.95     20.98 o 
  -9   0   7     1037.08     1040.85     30.95 o 
  -7   0   7     5844.56     6057.63     88.39 o 
  -5   0   7     4637.76     4570.97     67.49 o 
  -3   0   7     1973.63     1787.72     29.46 o 
  -1   0   7       48.05       72.62      4.28 o 
   1   0   7      601.80      769.85     15.51 o 
   3   0   7      428.97      369.85     10.11 o 
   5   0   7    15390.36    16189.46    271.94 o 
   7   0   7     1625.65     1526.59     28.72 o 
   9   0   7     5144.26     5156.57    137.09 o 
  11   0   7       50.16       52.19      9.88 o 
  13   0   7      614.96      595.08     38.41 o 
  15   0   7     2402.53     2444.83     92.97 o 
  17   0   7      350.28      377.49     32.30 o 
 -16   1   7      243.54      214.01     12.98 o 
 -15   1   7      100.59       99.27      9.53 o 
 -14   1   7      370.32      387.83     16.86 o 
 -13   1   7     2028.60     1960.62     41.75 o 
 -12   1   7      211.45      203.30     11.75 o 
 -11   1   7     3859.03     3858.59     56.17 o 
 -10   1   7      253.86      257.00      8.69 o 
  -9   1   7     1723.05     1646.47     24.86 o 
  -8   1   7       75.88       74.27      4.02 o 
  -7   1   7     1005.58     1012.32     14.88 o 
  -6   1   7        8.22       13.36      2.43 o 
  -5   1   7       83.55       88.36      3.68 o 
  -4   1   7      153.85      147.36      6.96 o 
  -3   1   7     2570.17     2606.73     28.62 o 
  -2   1   7      673.19      679.68     10.03 o 
  -1   1   7     3530.02     3553.08     37.20 o 
   0   1   7      460.50      469.65      7.83 o 
   1   1   7     4876.26     4575.21     46.91 o 
   2   1   7     5119.35     5874.31     64.56 o 
   3   1   7     4682.38     4876.18     50.07 o 
   4   1   7       39.81       81.32      4.98 o 
   5   1   7      808.72      746.82     11.42 o 
   6   1   7      125.62      111.58      5.30 o 
   7   1   7      277.52      243.09      9.42 o 
   8   1   7      754.50      778.00     15.18 o 
   9   1   7     3702.96     3698.22     47.32 o 
  10   1   7       16.37       24.25      4.62 o 
  11   1   7     2036.55     1999.35     35.07 o 
  12   1   7       37.70       35.75      7.96 o 
  13   1   7     1628.44     1655.65     38.79 o 
  14   1   7      109.56      110.13     11.80 o 
  15   1   7      279.77      304.57     21.59 o 
  16   1   7      444.80      433.32     25.26 o 
 -16   2   7      129.39      129.78     11.57 o 
 -15   2   7      185.55      205.16     19.59 o 
 -14   2   7      563.20      586.35     21.09 o 
 -13   2   7      864.67      847.14     21.47 o 
 -12   2   7      143.14      157.67      9.52 o 
 -11   2   7       26.13       37.63      6.35 o 
 -10   2   7      310.40      286.45     11.51 o 
  -9   2   7     1739.42     1696.32     33.07 o 
  -8   2   7     1648.67     1586.05     28.15 o 
  -7   2   7     2468.84     2326.48     67.55 o 
  -6   2   7      333.77      275.09      7.71 o 
  -5   2   7     2712.52     2727.95     34.63 o 
  -4   2   7       61.20       49.49      4.54 o 
  -3   2   7     4499.96     4563.14     52.80 o 
  -2   2   7     2399.49     2315.69     29.63 o 
  -1   2   7      850.57      894.56     14.53 o 
   0   2   7     2775.70     2751.75     30.17 o 
   1   2   7      114.86      126.47      4.04 o 
   2   2   7       28.64       24.10      2.61 o 
   3   2   7     4226.49     4276.01     44.80 o 
   4   2   7      774.11      761.44     13.72 o 
   5   2   7      616.70      490.13     10.91 o 
   6   2   7       44.51       52.61      4.27 o 
   7   2   7     4141.14     4173.59     51.47 o 
   8   2   7      457.90      405.89     10.86 o 
   9   2   7     1925.14     1863.10     48.63 o 
  10   2   7      428.63      399.16     13.97 o 
  11   2   7       35.88       33.86      6.53 o 
  12   2   7     1744.17     1704.59     37.93 o 
  13   2   7       14.51       11.59      8.26 o 
  14   2   7      279.11      278.03     16.29 o 
  15   2   7      601.76      605.10     23.53 o 
  16   2   7       72.34       93.39      9.70 o 
 -15   3   7      557.45      537.01     24.78 o 
 -14   3   7     1173.61     1124.32     33.40 o 
 -13   3   7      358.17      380.69     19.31 o 
 -12   3   7       38.74       50.22      6.97 o 
 -11   3   7      102.03       99.01      8.30 o 
 -10   3   7       24.93       16.39      6.23 o 
  -9   3   7     1416.51     1378.30     27.34 o 
  -8   3   7     1318.20     1294.54     25.64 o 
  -7   3   7     1074.94     1028.10     21.69 o 
  -6   3   7     3029.98     3027.80     45.08 o 
  -5   3   7      134.63      131.05      7.48 o 
  -4   3   7     2019.42     1880.90     27.47 o 
  -3   3   7     1937.45     1774.04     25.10 o 
  -2   3   7      840.43      778.42     14.12 o 
  -1   3   7     5068.45     5311.04     61.10 o 
   0   3   7      758.93      765.39     13.78 o 
   1   3   7     1431.48     1355.29     17.80 o 
   2   3   7       91.86       67.51      4.56 o 
   3   3   7       84.99       62.92      4.58 o 
   4   3   7     3973.65     4002.10     48.84 o 
   5   3   7     1356.67     1385.76     21.84 o 
   6   3   7     2639.17     2610.34     35.44 o 
   7   3   7      699.98      686.52     14.61 o 
   8   3   7      124.53      108.70      8.30 o 
   9   3   7      282.25      275.06     12.08 o 
  10   3   7     2006.30     1906.04     38.21 o 
  11   3   7      792.38      764.81     20.89 o 
  12   3   7        2.84        0.53      5.69 o 
  13   3   7      648.67      673.28     20.50 o 
  14   3   7     1014.48     1008.44     26.04 o 
  15   3   7      115.93      123.49     11.79 o 
 -14   4   7      198.25      208.38     13.66 o 
 -13   4   7       62.91       73.99      7.59 o 
 -12   4   7     3127.26     2938.35     50.45 o 
 -11   4   7        7.74       10.67      6.37 o 
 -10   4   7     1273.70     1247.91     27.21 o 
  -9   4   7       54.60       70.58      8.11 o 
  -8   4   7      676.74      739.81     19.23 o 
  -7   4   7      767.81      814.88     19.87 o 
  -6   4   7       77.74       75.50      7.58 o 
  -5   4   7      545.87      585.85     15.81 o 
  -4   4   7      204.90      209.08     11.44 o 
  -3   4   7      368.48      360.50      9.83 o 
  -2   4   7     3019.43     2945.21     38.48 o 
  -1   4   7      364.97      364.05      9.89 o 
   0   4   7     3206.01     3048.37     43.00 o 
   1   4   7      215.97      242.55     12.76 o 
   2   4   7     3560.42     3697.67     60.36 o 
   3   4   7     1650.69     1719.39     29.51 o 
   4   4   7      712.83      646.09     13.70 o 
   5   4   7     1267.49     1227.23     21.02 o 
   6   4   7      118.27      111.81      6.39 o 
   7   4   7       38.92       50.74      6.87 o 
   8   4   7      637.07      610.98     20.05 o 
   9   4   7      187.69      191.51     13.08 o 
  10   4   7     2127.07     2130.56     46.95 o 
  11   4   7      267.66      240.10     19.41 o 
  12   4   7     1667.17     1630.53     46.45 o 
  13   4   7      180.17      185.43     11.71 o 
  14   4   7      503.82      554.15     22.80 o 
 -13   5   7      255.48      273.12     15.30 o 
 -12   5   7      790.35      829.39     36.12 o 
 -11   5   7        8.52       13.86      6.22 o 
 -10   5   7      294.42      278.52     13.62 o 
  -9   5   7        0.54        4.91      5.92 o 
  -8   5   7     1117.63     1131.81     25.74 o 
  -7   5   7       76.52       69.36      7.91 o 
  -6   5   7     2781.82     2770.80     45.25 o 
  -5   5   7       54.87       78.37      7.72 o 
  -4   5   7     1101.91     1144.02     24.18 o 
  -3   5   7       21.46       19.47      6.14 o 
  -2   5   7     2041.72     2078.80     35.09 o 
  -1   5   7       56.65       65.62      6.65 o 
   0   5   7       11.30       15.69      5.57 o 
   1   5   7       15.26        9.05      5.43 o 
   2   5   7     2258.07     2146.55     41.27 o 
   3   5   7      575.88      566.37     15.87 o 
   4   5   7     1304.05     1277.38     25.78 o 
   5   5   7      270.86      259.36     13.71 o 
   6   5   7     3142.39     3178.19     59.02 o 
   7   5   7        3.25       -2.76      6.60 o 
   8   5   7     1759.87     1713.87     33.66 o 
   9   5   7        1.83        8.15      6.21 o 
  10   5   7       83.59       88.36      8.75 o 
  11   5   7       39.81       44.68      7.32 o 
  12   5   7        1.51       11.49      6.40 o 
  13   5   7       58.27       79.15      8.11 o 
 -11   6   7        2.11       -1.56     11.86 o 
 -10   6   7     1822.80     1914.62     45.23 o 
  -9   6   7       46.22       72.41     10.18 o 
  -8   6   7      515.04      561.47     18.32 o 
  -7   6   7       34.92       39.77      6.67 o 
  -6   6   7      140.55      162.81     14.26 o 
  -5   6   7       31.77       42.68      7.27 o 
  -4   6   7       98.35      111.97      8.97 o 
  -3   6   7      127.75      134.55     12.27 o 
  -2   6   7     1802.53     1797.93     39.21 o 
  -1   6   7       17.94       18.98     10.30 o 
   0   6   7     1733.30     1668.17     37.06 o 
   1   6   7       54.79       59.69      6.95 o 
   2   6   7     2132.11     2222.03     38.79 o 
   3   6   7      286.71      273.85     14.59 o 
   4   6   7      608.41      616.67     21.70 o 
   5   6   7      411.09      421.28     18.18 o 
   6   6   7      769.74      726.29     24.33 o 
   7   6   7       51.91       57.65      9.78 o 
   8   6   7      226.79      260.27     15.21 o 
   9   6   7       15.37       18.07      7.58 o 
  10   6   7     1187.34     1072.16     32.29 o 
  -7   7   7      213.15      227.03     24.54 o 
  -6   7   7      916.63     1015.99     29.67 o 
  -5   7   7       68.63       81.27      9.87 o 
  -4   7   7     1217.01     1153.95     47.77 o 
  -3   7   7      255.47      271.36     18.81 o 
  -2   7   7      674.00      655.84     22.83 o 
  -1   7   7      207.76      247.08     14.17 o 
   0   7   7       54.54       76.77      9.86 o 
   1   7   7      331.73      325.00     21.29 o 
   2   7   7      283.33      264.85     30.23 o 
   3   7   7       29.68       33.48      8.48 o 
   4   7   7     1554.47     1516.06     37.88 o 
   5   7   7      114.67      102.54     10.89 o 
   6   7   7      253.15      274.44     15.62 o 
   7   7   7       27.39       15.58      9.77 o 
 -16   0   8      319.53      316.06     28.47 o 
 -14   0   8       17.91       11.36     13.22 o 
 -12   0   8     1690.29     1731.64     44.82 o 
 -10   0   8     3854.03     3777.64     77.01 o 
  -8   0   8     3204.13     3055.92    119.98 o 
  -6   0   8     3162.86     3426.40     53.76 o 
  -4   0   8      414.85      415.19     12.66 o 
  -2   0   8       12.05       14.82      3.23 o 
   0   0   8    26683.83    30053.08    398.94 o 
   2   0   8     7068.89     7023.51     99.19 o 
   4   0   8     7585.88     7764.26    109.75 o 
   6   0   8      611.43      582.51     15.00 o 
   8   0   8      159.87      154.33     14.16 o 
  10   0   8     1453.07     1443.74     47.87 o 
  12   0   8     2142.19     2107.78     55.77 o 
  14   0   8     2136.01     2198.63     84.95 o 
  16   0   8      918.99      900.80     52.34 o 
 -16   1   8     1024.53     1140.43     72.48 o 
 -15   1   8        6.33       12.45      6.62 o 
 -14   1   8     1625.80     1630.66     38.02 o 
 -13   1   8       33.64       33.61      7.46 o 
 -12   1   8     1002.17      984.80     26.52 o 
 -11   1   8        7.12       -1.58      5.08 o 
 -10   1   8      934.35      948.68     20.71 o 
  -9   1   8      937.84      944.08     21.04 o 
  -8   1   8      666.04      645.99     14.79 o 
  -7   1   8     1879.86     1964.23     24.59 o 
  -6   1   8     1109.01     1069.77     15.34 o 
  -5   1   8        1.84        7.74      3.02 o 
  -4   1   8     8598.46     9185.81     90.50 o 
  -3   1   8     2255.62     2390.61     27.08 o 
  -2   1   8    11304.76    12094.01    116.86 o 
  -1   1   8        2.64       10.04      2.00 o 
   0   1   8      962.08      847.54     12.15 o 
   1   1   8      279.62      288.16      6.32 o 
   2   1   8       48.39       47.01      3.00 o 
   3   1   8     2954.85     3223.22     35.28 o 
   4   1   8     2753.28     2929.61     32.80 o 
   5   1   8      319.99      325.80      8.66 o 
   6   1   8     5269.16     5353.12     62.84 o 
   7   1   8       65.47       63.17      5.28 o 
   8   1   8     4056.31     3988.67     50.08 o 
   9   1   8      141.88      121.07      6.74 o 
  10   1   8     2676.51     2719.21     50.41 o 
  11   1   8       78.09       78.70      7.56 o 
  12   1   8       97.23       69.95      9.38 o 
  13   1   8      733.16      763.73     24.78 o 
  14   1   8       53.79       57.10      8.75 o 
  15   1   8       42.44       45.73     12.85 o 
  16   1   8      993.03     1041.94     40.06 o 
 -16   2   8      235.15      259.38     14.51 o 
 -15   2   8       98.91      107.38     14.18 o 
 -14   2   8        0.81       10.38      7.06 o 
 -13   2   8     1799.65     1723.17     33.55 o 
 -12   2   8      526.60      518.10     20.07 o 
 -11   2   8      322.22      311.87     12.65 o 
 -10   2   8      389.80      398.72     13.56 o 
  -9   2   8        5.20        6.91      5.57 o 
  -8   2   8     4442.61     4670.71     64.82 o 
  -7   2   8      245.94      230.82      9.55 o 
  -6   2   8     3368.03     3449.71     43.07 o 
  -5   2   8     2073.73     2120.36     28.94 o 
  -4   2   8      153.67      177.37      6.35 o 
  -3   2   8     2186.28     2209.85     29.30 o 
  -2   2   8      297.60      282.37      7.71 o 
  -1   2   8     2280.34     2361.09     30.50 o 
   0   2   8     1430.08     1370.15     25.86 o 
   1   2   8       51.28       44.60      3.53 o 
   2   2   8     5731.55     5900.45     60.37 o 
   3   2   8     1425.12     1492.37     21.84 o 
   4   2   8     2112.71     2063.59     28.32 o 
   5   2   8      354.67      356.41     10.10 o 
   6   2   8      147.98      146.18      6.45 o 
   7   2   8     1651.06     1663.35     25.65 o 
   8   2   8      183.20      180.91      7.59 o 
   9   2   8     1509.54     1435.58     24.81 o 
  10   2   8      297.87      287.18     11.85 o 
  11   2   8      308.24      325.98     12.98 o 
  12   2   8     3190.72     3166.38     51.36 o 
  13   2   8       70.24       48.63     11.94 o 
  14   2   8     2228.51     2203.93     49.35 o 
  15   2   8       12.03       23.27      7.81 o 
  16   2   8      195.52      249.08     14.75 o 
 -15   3   8      137.98      125.08     10.71 o 
 -14   3   8      467.47      499.06     17.10 o 
 -13   3   8       88.42       79.79      9.08 o 
 -12   3   8      811.41      787.50     21.13 o 
 -11   3   8      979.54     1018.65     23.93 o 
 -10   3   8       30.79       23.70      6.61 o 
  -9   3   8     3225.34     3093.75     48.44 o 
  -8   3   8      100.41       77.92      7.42 o 
  -7   3   8     1278.37     1225.86     24.52 o 
  -6   3   8       82.60       80.39      7.42 o 
  -5   3   8      529.22      559.96     14.73 o 
  -4   3   8     1982.79     1900.18     41.26 o 
  -3   3   8        0.72       -2.50      2.90 o 
  -2   3   8     2712.98     2682.18     35.08 o 
  -1   3   8     1109.44     1095.88     17.99 o 
   0   3   8     1403.79     1418.47     22.45 o 
   1   3   8     2331.72     2352.69     31.17 o 
   2   3   8       70.51       64.66      5.65 o 
   3   3   8     3265.91     3206.95     45.10 o 
   4   3   8      992.81      934.37     16.73 o 
   5   3   8     2187.71     2089.18     32.98 o 
   6   3   8       84.42       80.62      5.54 o 
   7   3   8       59.23       58.04      5.36 o 
   8   3   8     1679.14     1588.98     26.03 o 
   9   3   8     2839.94     2709.07     44.74 o 
  10   3   8     1834.49     1720.54     33.33 o 
  11   3   8      499.98      490.49     16.79 o 
  12   3   8        2.60        7.54      6.22 o 
  13   3   8      900.08      890.67     23.97 o 
  14   3   8       69.43       80.01     10.93 o 
  15   3   8      484.37      529.93     29.27 o 
 -14   4   8        5.82       16.85      6.99 o 
 -13   4   8     1542.33     1517.83     32.93 o 
 -12   4   8      328.65      316.99     18.48 o 
 -11   4   8      600.91      554.97     17.88 o 
 -10   4   8      190.58      180.64     10.78 o 
  -9   4   8      117.41      112.16      9.02 o 
  -8   4   8      536.56      484.74     15.65 o 
  -7   4   8      369.86      372.06     13.40 o 
  -6   4   8        1.95       -2.48      5.32 o 
  -5   4   8     1980.90     1787.79     31.70 o 
  -4   4   8      148.61      166.38      9.23 o 
  -3   4   8     4161.24     4124.86     58.28 o 
  -2   4   8        1.95       -3.28      3.29 o 
  -1   4   8     2393.43     2384.54     33.00 o 
   0   4   8      430.37      400.23     12.27 o 
   1   4   8      629.67      614.50     17.89 o 
   2   4   8      638.62      625.94     20.06 o 
   3   4   8       39.31       34.11      5.59 o 
   4   4   8     1356.30     1284.45     24.96 o 
   5   4   8     1790.63     1744.65     31.02 o 
   6   4   8     1621.43     1512.63     25.03 o 
   7   4   8     5738.16     5694.56     95.54 o 
   8   4   8      708.78      671.73     18.65 o 
   9   4   8      948.55      950.53     35.53 o 
  10   4   8        3.61       -5.81      5.81 o 
  11   4   8      118.80      137.93     10.28 o 
  12   4   8       41.28       46.17      8.11 o 
  13   4   8       98.52       96.50      9.10 o 
  14   4   8      342.91      365.30     15.36 o 
 -12   5   8       73.08       78.73     13.62 o 
 -11   5   8      845.59      843.96     23.38 o 
 -10   5   8      304.96      266.33     12.88 o 
  -9   5   8     1823.54     1732.25     34.55 o 
  -8   5   8      118.82      101.56      8.96 o 
  -7   5   8     2921.01     2898.31     47.75 o 
  -6   5   8      164.73      145.45      9.65 o 
  -5   5   8      913.18      859.20     24.58 o 
  -4   5   8       51.44       40.32      6.79 o 
  -3   5   8      250.04      231.21     12.68 o 
  -2   5   8        1.87        5.63      6.75 o 
  -1   5   8      157.10      166.24     10.96 o 
   0   5   8      122.92      132.01      8.43 o 
   1   5   8     4062.82     4071.40     59.25 o 
   2   5   8      155.89      153.25      8.95 o 
   3   5   8     5536.69     5513.87    102.99 o 
   4   5   8       62.73       61.58      6.90 o 
   5   5   8     1261.91     1354.14     33.06 o 
   6   5   8       56.35       63.78      9.12 o 
   7   5   8       81.69       78.41      9.84 o 
   8   5   8      427.17      416.35     19.10 o 
   9   5   8       77.24       73.66     11.96 o 
  10   5   8       19.70       16.94      7.55 o 
  11   5   8     2084.76     2068.92     57.55 o 
  12   5   8      264.27      263.73     12.91 o 
 -10   6   8      106.47      107.64     10.73 o 
  -9   6   8       66.49       62.60      8.04 o 
  -8   6   8      549.70      518.99     17.74 o 
  -7   6   8      674.12      669.22     19.90 o 
  -6   6   8       61.84       74.57      8.06 o 
  -5   6   8     1856.05     1774.68     34.42 o 
  -4   6   8      615.29      540.03     20.04 o 
  -3   6   8     1885.88     1875.81     41.19 o 
  -2   6   8      552.97      524.62     19.61 o 
  -1   6   8     2272.92     2346.75     47.60 o 
   0   6   8      150.95      159.64     11.53 o 
   1   6   8        6.82       24.52      7.77 o 
   2   6   8        3.82       13.64      9.73 o 
   3   6   8      114.40      104.99     10.25 o 
   4   6   8       37.79       32.26      7.81 o 
   5   6   8     1584.48     1512.68     37.17 o 
   6   6   8       32.24       28.26      8.44 o 
   7   6   8     2062.47     2072.08     46.85 o 
   8   6   8        3.55       -2.73      7.51 o 
   9   6   8     3009.26     2954.31     60.99 o 
  10   6   8       30.79       48.72      8.19 o 
  -6   7   8       63.61       47.50      9.33 o 
  -5   7   8      327.28      337.05     16.61 o 
  -4   7   8      512.96      486.93     20.01 o 
  -3   7   8       67.55       82.07      9.88 o 
  -2   7   8      754.22      746.90     24.79 o 
  -1   7   8     1010.69      968.54     28.19 o 
   0   7   8      470.28      424.12     18.91 o 
   1   7   8      559.52      609.24     28.67 o 
   2   7   8       74.43       66.89     17.14 o 
   3   7   8     1080.11     1081.04     47.34 o 
   4   7   8      229.79      264.95     41.46 o 
   5   7   8      804.31      776.15     26.19 o 
   6   7   8      177.08      209.33     18.68 o 
 -15   0   9     1961.23     2094.25     81.97 o 
 -13   0   9     2032.78     2018.18     77.02 o 
 -11   0   9     1233.36     1292.42     55.32 o 
  -9   0   9     1187.83     1199.53     25.92 o 
  -7   0   9      534.44      541.02     21.62 o 
  -5   0   9     2017.52     1963.28     34.02 o 
  -3   0   9     2091.27     1797.15     44.79 o 
  -1   0   9    10377.11    10418.66    144.02 o 
   1   0   9      926.85      814.25     17.47 o 
   3   0   9      853.31      990.47     20.37 o 
   5   0   9     2659.52     2703.31     44.51 o 
   7   0   9     6072.07     5563.38    222.79 o 
   9   0   9      696.90      613.31     42.45 o 
  11   0   9     2423.21     2379.46     57.83 o 
  13   0   9       16.49       19.16     11.79 o 
  15   0   9       79.46       88.63     19.53 o 
 -16   1   9       12.08       28.74      9.97 o 
 -15   1   9      427.48      459.76     28.39 o 
 -14   1   9        7.26        8.66      8.90 o 
 -13   1   9      101.91       98.25      9.48 o 
 -12   1   9      693.07      696.39     22.09 o 
 -11   1   9      302.55      316.15     16.89 o 
 -10   1   9      590.57      578.38     16.05 o 
  -9   1   9     4264.63     4143.82     58.84 o 
  -8   1   9      292.27      336.62     13.69 o 
  -7   1   9     3653.26     3652.55     45.64 o 
  -6   1   9       23.01       27.15      4.03 o 
  -5   1   9     1820.05     1697.13     24.41 o 
  -4   1   9       75.78       78.34      8.25 o 
  -3   1   9      507.53      453.89      8.28 o 
  -2   1   9       84.88       86.75      4.13 o 
  -1   1   9      114.47      172.42      7.05 o 
   0   1   9       10.85       27.20      2.81 o 
   1   1   9     3453.54     3357.94     39.96 o 
   2   1   9      348.43      362.66      8.13 o 
   3   1   9     8971.71     9236.95    100.25 o 
   4   1   9      111.49      113.02      4.35 o 
   5   1   9     3680.17     3595.41     53.51 o 
   6   1   9       66.32       78.73      5.14 o 
   7   1   9      867.67      834.46     16.07 o 
   8   1   9     2081.11     2038.49     42.15 o 
   9   1   9        6.28        8.01      3.61 o 
  10   1   9        4.53        3.28      8.14 o 
  11   1   9     1718.74     1706.84     32.46 o 
  12   1   9       82.76       89.06     13.88 o 
  13   1   9      405.76      413.46     18.42 o 
  14   1   9      194.20      196.44     13.88 o 
  15   1   9     1019.32     1026.23     42.27 o 
  16   1   9      365.77      417.50     46.89 o 
 -15   2   9       84.56       90.87      9.74 o 
 -14   2   9       59.58       80.43     13.52 o 
 -13   2   9     2278.15     2189.80     39.73 o 
 -12   2   9        5.31       11.63      6.07 o 
 -11   2   9      910.44      960.77     22.68 o 
 -10   2   9      536.65      536.07     16.13 o 
  -9   2   9      114.66      113.31      8.24 o 
  -8   2   9      246.39      213.08      9.83 o 
  -7   2   9      378.94      367.83     12.55 o 
  -6   2   9     1408.91     1331.35     21.37 o 
  -5   2   9     3645.82     3723.45     46.08 o 
  -4   2   9     3227.04     3301.73     58.99 o 
  -3   2   9     2925.05     2838.59     36.37 o 
  -2   2   9        8.37       15.31      3.47 o 
  -1   2   9     4602.40     4573.92     60.21 o 
   0   2   9     1600.86     1612.18     23.20 o 
   1   2   9     1653.35     1535.88     19.69 o 
   2   2   9      341.16      284.72      6.62 o 
   3   2   9      536.53      592.60     12.12 o 
   4   2   9     1198.35     1160.89     19.15 o 
   5   2   9        9.64       13.18      5.66 o 
   6   2   9      626.67      612.23     13.43 o 
   7   2   9     5882.37     5872.43     69.94 o 
   8   2   9      287.39      252.52      9.24 o 
   9   2   9     1370.22     1296.47     23.05 o 
  10   2   9       73.72       74.55      7.44 o 
  11   2   9     1007.76      974.86     27.31 o 
  12   2   9      977.74      934.85     27.86 o 
  13   2   9      814.18      839.37     26.80 o 
  14   2   9     1659.36     1621.51     49.69 o 
  15   2   9        9.05       29.20     11.66 o 
 -15   3   9       76.02      110.08     18.93 o 
 -14   3   9      320.81      360.21     14.83 o 
 -13   3   9        0.43       15.30      6.02 o 
 -12   3   9      122.72      116.28      9.20 o 
 -11   3   9      895.62      834.43     21.56 o 
 -10   3   9     1142.06     1115.80     25.15 o 
  -9   3   9     1630.09     1616.37     31.06 o 
  -8   3   9      572.11      581.00     16.86 o 
  -7   3   9      312.36      294.69     11.65 o 
  -6   3   9      679.18      615.53     16.46 o 
  -5   3   9      887.23      950.45     20.46 o 
  -4   3   9     3745.49     3697.63     46.54 o 
  -3   3   9      108.89      103.74      5.88 o 
  -2   3   9     4175.19     4095.11     55.66 o 
  -1   3   9     1670.31     1630.07     61.43 o 
   0   3   9     1993.79     1899.85     61.31 o 
   1   3   9      272.77      249.56      9.40 o 
   2   3   9     2487.34     2455.76     37.98 o 
   3   3   9     1980.65     1881.89     31.48 o 
   4   3   9      770.25      775.99     20.39 o 
   5   3   9     1486.52     1443.60     23.30 o 
   6   3   9      346.98      355.87     10.50 o 
   7   3   9      650.76      641.54     14.84 o 
   8   3   9     2015.87     1929.38     49.81 o 
   9   3   9      339.85      321.94     13.13 o 
  10   3   9     2648.85     2624.80     44.84 o 
  11   3   9      255.98      271.96     12.78 o 
  12   3   9      275.29      274.74     13.00 o 
  13   3   9      258.19      313.85     19.92 o 
  14   3   9      101.23      123.58     12.32 o 
 -13   4   9       80.98       87.10      8.58 o 
 -12   4   9       43.90       48.07      7.52 o 
 -11   4   9       65.87       78.28      8.47 o 
 -10   4   9      510.78      558.80     17.94 o 
  -9   4   9      661.92      621.38     18.46 o 
  -8   4   9     1962.05     1997.28     38.14 o 
  -7   4   9      184.67      174.67     10.25 o 
  -6   4   9     2166.05     2110.98     46.18 o 
  -5   4   9     1326.91     1343.24     26.78 o 
  -4   4   9     1082.44     1029.74     22.18 o 
  -3   4   9        7.17       15.29      5.18 o 
  -2   4   9       34.26       50.50      4.94 o 
  -1   4   9       37.98       33.14      7.65 o 
   0   4   9     1614.90     1523.06     27.79 o 
   1   4   9      227.78      203.01      9.77 o 
   2   4   9     7544.43     7769.67    100.71 o 
   3   4   9        5.15        4.48      4.96 o 
   4   4   9     1216.97     1257.55     28.96 o 
   5   4   9       48.72       41.40      6.25 o 
   6   4   9     1431.35     1418.50     27.87 o 
   7   4   9        4.37        9.42      7.08 o 
   8   4   9      722.59      625.94     21.63 o 
   9   4   9      475.64      493.94     16.41 o 
  10   4   9       35.39       42.31      7.46 o 
  11   4   9       28.00       35.59      7.19 o 
  12   4   9      572.59      582.73     19.44 o 
  13   4   9       68.32       87.69     10.09 o 
 -12   5   9      943.66      997.47     25.87 o 
 -11   5   9       16.76       18.45      8.57 o 
 -10   5   9      303.19      347.52     15.27 o 
  -9   5   9       91.87       98.36      9.40 o 
  -8   5   9       19.96       27.08      7.02 o 
  -7   5   9       17.08       24.03      6.80 o 
  -6   5   9       91.08       73.57      7.73 o 
  -5   5   9       41.61       36.21      6.96 o 
  -4   5   9     2233.52     2174.19     37.85 o 
  -3   5   9       10.64        7.27      7.30 o 
  -2   5   9     4514.28     4542.55     76.05 o 
  -1   5   9      193.02      195.86      9.81 o 
   0   5   9      940.10      940.00     21.70 o 
   1   5   9       21.63       31.54      6.13 o 
   2   5   9       15.60       21.16      5.98 o 
   3   5   9       17.51       17.80      6.15 o 
   4   5   9       70.07       67.11      8.02 o 
   5   5   9     1538.05     1458.94     35.21 o 
   6   5   9     1666.22     1688.06     39.21 o 
   7   5   9      186.61      186.85     12.96 o 
   8   5   9     1008.33      966.80     29.01 o 
   9   5   9        3.48       -1.15      6.57 o 
  10   5   9      939.03      953.77     29.70 o 
  11   5   9       64.39       70.04      9.62 o 
  12   5   9      761.83      805.90     27.37 o 
  -9   6   9      362.34      347.34     14.74 o 
  -8   6   9     1364.96     1345.64     30.56 o 
  -7   6   9       21.46       24.67     11.36 o 
  -6   6   9     1418.85     1438.82     30.91 o 
  -5   6   9        0.55        1.89     10.02 o 
  -4   6   9       51.08       49.85      8.77 o 
  -3   6   9        7.77        3.86      7.35 o 
  -2   6   9      104.74       98.98      9.96 o 
  -1   6   9       14.62       14.84      7.22 o 
   0   6   9      391.98      377.13     20.38 o 
   1   6   9      848.11      806.42     20.87 o 
   2   6   9      893.76      966.18     24.73 o 
   3   6   9        0.96       12.70      7.10 o 
   4   6   9      965.48     1023.96     29.80 o 
   5   6   9      513.97      546.11     21.14 o 
   6   6   9      529.18      526.76     28.80 o 
   7   6   9       24.54       27.12      8.47 o 
   8   6   9       27.89       36.19     10.15 o 
   9   6   9      441.46      475.70     25.62 o 
  -5   7   9      158.40      155.12     11.98 o 
  -4   7   9      785.60      792.22     36.51 o 
  -3   7   9      473.04      510.18     20.60 o 
  -2   7   9      639.26      720.91     24.46 o 
  -1   7   9        1.62       -2.60      7.56 o 
   0   7   9      583.69      577.19     21.51 o 
   1   7   9      276.96      342.95     22.19 o 
   2   7   9      500.41      534.31     27.59 o 
   3   7   9       96.67       86.82     13.69 o 
   4   7   9       51.61       60.98      9.38 o 
   5   7   9      230.87      239.36     14.99 o 
 -14   0  10      120.93      135.22     21.15 o 
 -12   0  10        3.58       14.74     12.67 o 
 -10   0  10       27.27        1.62     11.46 o 
  -8   0  10     1350.37     1466.66     68.57 o 
  -6   0  10     5949.60     5937.96     88.09 o 
  -4   0  10     7325.66     7830.32    124.68 o 
  -2   0  10      140.43       92.50      5.61 o 
   0   0  10      567.22      619.01     15.04 o 
   2   0  10     1443.42     1441.34     27.06 o 
   4   0  10     3995.65     3966.89     61.70 o 
   6   0  10     8931.77     9248.31    165.09 o 
   8   0  10     2840.75     2853.38     70.89 o 
  10   0  10     2939.35     2911.45     66.56 o 
  12   0  10      634.21      632.51     28.90 o 
  14   0  10     1235.83     1301.51     63.14 o 
 -15   1  10        2.28        4.81      8.79 o 
 -14   1  10      104.49      153.93     15.27 o 
 -13   1  10       32.74       41.39     10.53 o 
 -12   1  10     1257.48     1281.86     41.00 o 
 -11   1  10      196.04      214.82     10.26 o 
 -10   1  10     1721.25     1651.97     30.66 o 
  -9   1  10      295.90      302.63     11.65 o 
  -8   1  10     1639.73     1604.17     34.58 o 
  -7   1  10      154.21      158.74      7.47 o 
  -6   1  10      306.70      282.81     14.22 o 
  -5   1  10       22.41       15.49      3.57 o 
  -4   1  10     1606.74     1569.41     28.97 o 
  -3   1  10      485.65      505.13     11.07 o 
  -2   1  10     4352.43     4376.23     61.56 o 
  -1   1  10       37.22       48.11      3.21 o 
   0   1  10     5897.27     5995.87     61.78 o 
   1   1  10       21.78       34.90      3.06 o 
   2   1  10     2088.62     1937.59     24.06 o 
   3   1  10     2204.72     2386.27     30.98 o 
   4   1  10      837.35      826.69     27.14 o 
   5   1  10      450.43      443.41     10.98 o 
   6   1  10      235.37      232.72      8.39 o 
   7   1  10     2240.88     2076.10     61.56 o 
   8   1  10     1847.85     1920.14     29.44 o 
   9   1  10      145.49      141.86      8.94 o 
  10   1  10     3542.79     3506.69     54.21 o 
  11   1  10       27.57       23.06      6.09 o 
  12   1  10     4974.31     5053.60     87.03 o 
  13   1  10       46.81       42.43      9.71 o 
  14   1  10      224.89      235.65     14.17 o 
  15   1  10      130.68      124.01     14.42 o 
 -15   2  10      239.19      235.62     19.91 o 
 -14   2  10      290.01      328.55     23.29 o 
 -13   2  10      364.83      376.25     21.14 o 
 -12   2  10      209.73      204.21     11.07 o 
 -11   2  10      548.22      556.53     17.18 o 
 -10   2  10       38.65       34.32      6.26 o 
  -9   2  10      371.40      344.70     12.88 o 
  -8   2  10      581.57      588.59     16.46 o 
  -7   2  10        4.29        5.15      5.49 o 
  -6   2  10     2185.16     2146.71     51.13 o 
  -5   2  10      458.50      476.88     11.62 o 
  -4   2  10     4529.57     4479.44     54.13 o 
  -3   2  10      190.30      192.96      7.37 o 
  -2   2  10      851.91      782.38     14.86 o 
  -1   2  10     1416.73     1357.42     23.35 o 
   0   2  10      339.26      369.25      9.44 o 
   1   2  10     3285.83     3257.52     40.82 o 
   2   2  10     1678.35     1734.22     44.72 o 
   3   2  10     3306.02     3274.31     47.37 o 
   4   2  10      846.11      831.32     18.25 o 
   5   2  10      393.81      413.59     10.92 o 
   6   2  10     2035.52     1881.69     31.92 o 
   7   2  10      401.54      388.61     11.34 o 
   8   2  10     2641.71     2578.71     37.03 o 
   9   2  10      842.47      841.82     17.99 o 
  10   2  10      110.89      115.44      7.07 o 
  11   2  10      343.83      380.83     17.29 o 
  12   2  10      248.42      228.08     14.00 o 
  13   2  10      849.37      805.86     26.69 o 
  14   2  10     1385.21     1518.31     73.62 o 
  15   2  10      589.73      566.40     22.53 o 
 -14   3  10      351.33      352.94     14.49 o 
 -13   3  10      584.16      580.43     24.79 o 
 -12   3  10      604.72      610.00     18.99 o 
 -11   3  10        0.18       -4.79      5.74 o 
 -10   3  10      383.96      387.47     16.87 o 
  -9   3  10      295.35      290.42     12.56 o 
  -8   3  10     1535.96     1447.87     36.58 o 
  -7   3  10      834.53      836.87     20.30 o 
  -6   3  10       21.93       30.57      6.36 o 
  -5   3  10      968.02      919.20     20.51 o 
  -4   3  10       63.91       68.86      5.31 o 
  -3   3  10     4341.37     4460.67     54.76 o 
  -2   3  10      147.19      142.21      6.84 o 
  -1   3  10        3.01        6.04      4.38 o 
   0   3  10     3776.92     3829.19     54.35 o 
   1   3  10       30.25       36.50      5.89 o 
   2   3  10     1655.66     1569.56     28.13 o 
   3   3  10      216.98      201.12      9.65 o 
   4   3  10      539.23      523.94     14.81 o 
   5   3  10     4763.32     4730.33     66.12 o 
   6   3  10      541.48      513.58     15.01 o 
   7   3  10      513.64      557.65     13.99 o 
   8   3  10      406.30      379.60     11.83 o 
   9   3  10      431.93      441.59     15.23 o 
  10   3  10      732.34      715.93     20.06 o 
  11   3  10      280.51      282.24     12.72 o 
  12   3  10      290.71      293.48     16.33 o 
  13   3  10      393.47      432.95     19.93 o 
  14   3  10      384.21      431.68     19.81 o 
 -13   4  10      636.86      651.78     26.60 o 
 -12   4  10        0.93       -1.31      6.11 o 
 -11   4  10     2331.44     2252.20     41.92 o 
 -10   4  10      219.83      217.93     13.57 o 
  -9   4  10     1730.83     1642.92     32.87 o 
  -8   4  10      359.85      376.43     17.62 o 
  -7   4  10      172.48      179.32     10.22 o 
  -6   4  10        6.14       11.30      6.20 o 
  -5   4  10       91.56       91.58      8.03 o 
  -4   4  10     2086.47     2053.16     35.50 o 
  -3   4  10      969.30      962.95     24.98 o 
  -2   4  10      202.22      226.29     10.09 o 
  -1   4  10     1303.55     1217.19     57.07 o 
   0   4  10     1381.42     1376.06     26.65 o 
   1   4  10     4576.85     4581.25     64.77 o 
   2   4  10      128.78      134.07     12.74 o 
   3   4  10     1430.10     1397.03     32.19 o 
   4   4  10     2180.92     2101.56     36.44 o 
   5   4  10       66.97       55.99      7.84 o 
   6   4  10      447.76      434.03     14.55 o 
   7   4  10      157.73      151.13     11.20 o 
   8   4  10      674.88      657.56     22.62 o 
   9   4  10     1325.48     1208.92     45.76 o 
  10   4  10       52.74       68.40     12.49 o 
  11   4  10     1092.92     1120.75     31.87 o 
  12   4  10      129.56      134.94      9.86 o 
  13   4  10     1264.13     1273.84     30.43 o 
 -11   5  10        0.03       -1.04      5.62 o 
 -10   5  10       54.82       73.99      8.47 o 
  -9   5  10      164.99      166.65     14.88 o 
  -8   5  10        0.24       -0.06      6.18 o 
  -7   5  10     2587.40     2479.79     43.77 o 
  -6   5  10      156.82      148.39     14.99 o 
  -5   5  10     2911.74     2860.35     47.18 o 
  -4   5  10       34.54       48.25      8.41 o 
  -3   5  10      294.61      312.79     19.80 o 
  -2   5  10       87.22       87.54      9.54 o 
  -1   5  10     1549.10     1479.03     34.27 o 
   0   5  10      155.88      142.36      9.12 o 
   1   5  10      433.99      427.11     14.66 o 
   2   5  10      471.53      471.52     21.11 o 
   3   5  10     2783.23     2670.30     44.53 o 
   4   5  10      316.08      349.11     13.43 o 
   5   5  10     3326.40     3254.83     61.83 o 
   6   5  10       32.69       29.62      8.71 o 
   7   5  10     2724.46     2806.61     62.87 o 
   8   5  10        1.18       -6.80      6.80 o 
   9   5  10      129.72      157.47     12.54 o 
  10   5  10        6.28        3.52      8.25 o 
  11   5  10        3.08       20.10      6.84 o 
  -9   6  10      809.86      848.46     47.50 o 
  -8   6  10        5.33       21.29      7.30 o 
  -7   6  10        4.59       23.30      7.01 o 
  -6   6  10        2.02        8.03      7.80 o 
  -5   6  10        2.85       -2.38      7.03 o 
  -4   6  10      490.28      462.65     19.37 o 
  -3   6  10     1131.62     1149.87     31.13 o 
  -2   6  10      115.84      109.81     10.79 o 
  -1   6  10     2302.90     2283.17     48.07 o 
   0   6  10      202.43      207.27     13.31 o 
   1   6  10     2383.59     2378.54     49.20 o 
   2   6  10        0.84        7.54      5.64 o 
   3   6  10      921.56      923.93     37.46 o 
   4   6  10        7.83        7.80      7.83 o 
   5   6  10      251.11      285.43     26.16 o 
   6   6  10      275.43      274.53     28.44 o 
   7   6  10     1194.17     1178.51     33.78 o 
   8   6  10      160.08      164.83     13.07 o 
  -4   7  10      480.80      474.87     20.01 o 
  -3   7  10     1168.07     1193.36     33.40 o 
  -2   7  10      154.87      156.93     12.21 o 
  -1   7  10       32.94       43.29     10.69 o 
   0   7  10      445.24      491.26     20.17 o 
   1   7  10      162.98      167.22     16.89 o 
   2   7  10      796.19      828.12     54.44 o 
   3   7  10      485.92      489.40     30.84 o 
   4   7  10       21.47       50.13     20.24 o 
 -15   0  11      115.11      105.14     18.52 o 
 -13   0  11      429.15      408.63     31.95 o 
 -11   0  11     5683.71     5475.31    158.34 o 
  -9   0  11     7591.29     7859.35    143.89 o 
  -7   0  11       78.45       90.06     10.33 o 
  -5   0  11      733.01      730.81     46.21 o 
  -3   0  11      219.45      262.05      9.54 o 
  -1   0  11     1729.66     1551.01     32.15 o 
   1   0  11     7027.98     7725.15    111.06 o 
   3   0  11     3518.06     3538.04     56.55 o 
   5   0  11       35.76       32.60      7.52 o 
   7   0  11      254.46      252.08     15.45 o 
   9   0  11       50.21       53.74      9.60 o 
  11   0  11     1187.57     1245.35     38.98 o 
  13   0  11      908.11      941.41     34.26 o 
  15   0  11      257.97      331.81     30.44 o 
 -15   1  11     1896.09     1943.29     56.97 o 
 -14   1  11       89.61       93.97     21.38 o 
 -13   1  11     1290.40     1347.90     43.83 o 
 -12   1  11      233.04      234.12     18.95 o 
 -11   1  11       88.14       77.70      9.11 o 
 -10   1  11       29.08       36.02      7.92 o 
  -9   1  11        6.21        7.80      6.49 o 
  -8   1  11      714.70      737.67     18.09 o 
  -7   1  11     2151.86     2097.85     30.71 o 
  -6   1  11     3156.23     3254.84     42.41 o 
  -5   1  11     4828.16     4618.62     55.95 o 
  -4   1  11        2.15        3.40      3.63 o 
  -3   1  11     2983.83     2860.21     62.27 o 
  -2   1  11     1013.55     1068.78     23.54 o 
  -1   1  11     1428.79     1336.14     31.21 o 
   0   1  11        7.96       15.60      3.57 o 
   1   1  11      171.20      187.45      6.84 o 
   2   1  11       51.82       45.40      3.60 o 
   3   1  11     1350.73     1331.73     21.18 o 
   4   1  11        3.16        6.13      3.46 o 
   5   1  11     2105.10     2083.95     30.17 o 
   6   1  11      131.25      117.57      6.71 o 
   7   1  11     4990.91     4901.75     60.59 o 
   8   1  11       14.10       25.71      6.16 o 
   9   1  11       36.12       20.79      6.08 o 
  10   1  11      671.40      672.37     18.98 o 
  11   1  11      480.57      458.97     16.76 o 
  12   1  11      200.70      191.80     13.10 o 
  13   1  11       23.29       32.44      7.80 o 
  14   1  11        6.27       12.11      7.42 o 
  15   1  11      452.80      509.05     26.73 o 
 -14   2  11      184.32      204.00     17.34 o 
 -13   2  11      378.13      406.56     31.80 o 
 -12   2  11     1363.85     1323.95     28.82 o 
 -11   2  11     1561.22     1547.09     31.27 o 
 -10   2  11       81.54       88.86      8.24 o 
  -9   2  11      533.91      538.34     16.17 o 
  -8   2  11      270.03      281.93     16.48 o 
  -7   2  11       57.94       74.44      7.40 o 
  -6   2  11     2106.77     2031.73     41.13 o 
  -5   2  11     1107.60     1106.60     34.79 o 
  -4   2  11      497.32      450.33     13.70 o 
  -3   2  11     2822.17     2876.66     38.24 o 
  -2   2  11     2275.61     2234.97     31.27 o 
  -1   2  11     2521.59     2511.07     33.91 o 
   0   2  11       82.45       85.47      5.45 o 
   1   2  11     4470.91     4230.52    109.14 o 
   2   2  11       82.84       69.90      6.40 o 
   3   2  11     4381.84     4152.35     73.09 o 
   4   2  11     1286.71     1210.11     54.40 o 
   5   2  11       43.20       50.06      5.08 o 
   6   2  11      374.34      323.48     11.87 o 
   7   2  11      317.12      302.04     10.45 o 
   8   2  11       16.60       23.29      5.33 o 
   9   2  11     1738.51     1667.98     28.19 o 
  10   2  11     1098.95     1042.89     24.13 o 
  11   2  11      870.61      867.66     33.53 o 
  12   2  11      257.81      241.25     14.76 o 
  13   2  11      272.37      265.17     15.53 o 
  14   2  11       80.74      100.53     17.21 o 
 -13   3  11      357.95      377.48     15.25 o 
 -12   3  11      196.42      207.39     13.77 o 
 -11   3  11       11.40       17.75      6.63 o 
 -10   3  11      397.79      419.01     23.22 o 
  -9   3  11      204.01      203.73     11.01 o 
  -8   3  11     3282.33     3189.37     50.47 o 
  -7   3  11      868.88      839.55     22.84 o 
  -6   3  11      174.72      173.36      9.75 o 
  -5   3  11      725.95      726.51     27.43 o 
  -4   3  11      626.99      637.24     14.40 o 
  -3   3  11       35.69       33.40      4.86 o 
  -2   3  11     1522.46     1456.43     23.71 o 
  -1   3  11     3406.09     3266.24    104.00 o 
   0   3  11     5849.16     5991.66     79.88 o 
   1   3  11      256.76      264.15     13.48 o 
   2   3  11       58.72       68.80      6.83 o 
   3   3  11      454.49      431.82     13.63 o 
   4   3  11     2531.17     2426.52     39.75 o 
   5   3  11     3282.96     3141.12     48.56 o 
   6   3  11      259.99      252.51     11.33 o 
   7   3  11      223.65      240.82     12.67 o 
   8   3  11      274.04      295.78     12.03 o 
   9   3  11      483.61      485.73     19.03 o 
  10   3  11      926.48      848.78     22.18 o 
  11   3  11     1136.68      999.32     29.65 o 
  12   3  11     2180.44     2182.67     49.07 o 
  13   3  11       49.35       50.89      9.44 o 
 -12   4  11      269.93      282.60     13.54 o 
 -11   4  11       10.42       15.11      6.45 o 
 -10   4  11      269.86      262.15     13.15 o 
  -9   4  11      361.14      395.12     19.63 o 
  -8   4  11      492.08      430.43     15.48 o 
  -7   4  11      704.24      709.72     19.67 o 
  -6   4  11     2254.90     2282.05     39.89 o 
  -5   4  11       13.55       17.19      6.24 o 
  -4   4  11     4347.65     4300.78     65.36 o 
  -3   4  11       21.48       13.07      7.13 o 
  -2   4  11      432.69      416.95     21.14 o 
  -1   4  11      598.57      537.11     15.80 o 
   0   4  11      110.40      127.51      8.27 o 
   1   4  11      161.25      179.91     11.82 o 
   2   4  11        4.13       12.08      5.76 o 
   3   4  11      152.97      166.20      9.84 o 
   4   4  11      944.82      970.90     22.97 o 
   5   4  11      619.57      578.74     17.23 o 
   6   4  11     2328.06     2248.08     39.53 o 
   7   4  11       10.93        1.95      6.41 o 
   8   4  11     3761.53     3512.52     65.65 o 
   9   4  11       18.90       26.92      9.18 o 
  10   4  11      281.46      291.32     15.75 o 
  11   4  11      175.69      187.06     13.10 o 
  12   4  11       23.98       22.64      6.61 o 
 -10   5  11     2684.48     2726.69     48.94 o 
  -9   5  11       26.65       28.50      6.90 o 
  -8   5  11      437.07      441.96     16.39 o 
  -7   5  11       38.33       25.11      9.54 o 
  -6   5  11      994.72      972.96     24.04 o 
  -5   5  11        7.83       11.73      7.61 o 
  -4   5  11       19.57       34.45     10.93 o 
  -3   5  11        0.82       -5.80      7.02 o 
  -2   5  11      553.33      502.63     19.30 o 
  -1   5  11        0.55        2.96      7.10 o 
   0   5  11     1574.99     1571.59     32.52 o 
   1   5  11        0.08       -1.73      5.71 o 
   2   5  11     2350.19     2350.95     41.19 o 
   3   5  11      707.23      669.99     19.17 o 
   4   5  11      171.20      175.42     10.38 o 
   5   5  11       83.46       71.65      9.79 o 
   6   5  11      366.11      362.00     18.03 o 
   7   5  11       73.27       70.05      9.91 o 
   8   5  11        5.80       13.74      7.66 o 
   9   5  11       10.99        7.77      8.16 o 
  10   5  11     1368.16     1405.70     37.92 o 
  -8   6  11       53.19       40.13     14.16 o 
  -7   6  11      359.70      420.55     19.04 o 
  -6   6  11     1509.44     1502.43     38.12 o 
  -5   6  11       10.66       11.57      7.64 o 
  -4   6  11     1735.66     1690.49     48.17 o 
  -3   6  11      167.55      169.80     14.61 o 
  -2   6  11      581.26      593.80     22.12 o 
  -1   6  11       84.81       70.25      9.63 o 
   0   6  11      496.07      506.83     20.12 o 
   1   6  11      200.72      213.07     13.48 o 
   2   6  11        3.81       17.85      8.12 o 
   3   6  11        9.47       14.46      5.31 o 
   4   6  11      438.62      453.60     19.88 o 
   5   6  11      119.29      106.53     11.34 o 
   6   6  11      810.79      897.94     32.89 o 
   7   6  11      516.60      524.92     32.18 o 
  -1   7  11      262.69      302.48     20.18 o 
   0   7  11      945.75      993.24     34.79 o 
   1   7  11      244.38      289.59     20.37 o 
 -14   0  12      793.75      829.03     48.20 o 
 -12   0  12     1046.52     1057.62     54.06 o 
 -10   0  12      184.42      216.83     24.28 o 
  -8   0  12      252.17      272.25     16.32 o 
  -6   0  12     1584.79     1506.95     39.44 o 
  -4   0  12     1168.82     1212.79     33.16 o 
  -2   0  12     5994.43     6243.66    114.62 o 
   0   0  12     3176.88     3348.31     54.30 o 
   2   0  12       21.56       21.13      4.71 o 
   4   0  12      185.16      215.47      9.62 o 
   6   0  12     3663.81     3883.44     80.64 o 
   8   0  12    13903.03    14331.65    251.99 o 
  10   0  12     2649.69     2649.70     63.94 o 
  12   0  12      138.56      161.54     14.47 o 
  14   0  12        7.27       11.15     11.86 o 
 -14   1  12        2.84       10.94      8.95 o 
 -13   1  12      239.24      215.36     18.09 o 
 -12   1  12       70.12       70.63     12.05 o 
 -11   1  12      286.58      306.24     26.75 o 
 -10   1  12      326.12      333.00     15.69 o 
  -9   1  12        0.76        9.05      7.28 o 
  -8   1  12     3926.53     3925.57     95.46 o 
  -7   1  12        0.10        1.52      5.14 o 
  -6   1  12     2161.10     2104.86     30.95 o 
  -5   1  12       32.39       27.01      4.85 o 
  -4   1  12     1457.12     1504.16     23.88 o 
  -3   1  12      685.32      635.16     13.71 o 
  -2   1  12      807.95      830.81     15.92 o 
  -1   1  12       38.97       44.59      4.76 o 
   0   1  12       67.39       51.33      4.75 o 
   1   1  12      866.22      890.79     16.42 o 
   2   1  12     5129.90     5246.31     70.11 o 
   3   1  12      276.27      268.78      8.63 o 
   4   1  12     6304.20     6490.97     75.94 o 
   5   1  12     2476.28     2432.01     34.46 o 
   6   1  12     2113.79     1949.25     29.78 o 
   7   1  12        4.46       -0.36      5.29 o 
   8   1  12      441.87      435.11     14.69 o 
   9   1  12      363.50      373.77     14.06 o 
  10   1  12     1130.72     1130.23     25.96 o 
  11   1  12     1704.54     1688.70     33.95 o 
  12   1  12     2400.22     2410.82     72.65 o 
  13   1  12       73.33       90.25     13.25 o 
  14   1  12     1316.43     1321.73     36.42 o 
 -14   2  12      192.60      200.15     16.49 o 
 -13   2  12        5.19        3.01      8.74 o 
 -12   2  12     1094.18     1054.57     30.18 o 
 -11   2  12      359.35      352.10     17.02 o 
 -10   2  12     2065.76     1956.60     36.25 o 
  -9   2  12       12.31        8.30      5.61 o 
  -8   2  12       23.00       25.35      6.11 o 
  -7   2  12      599.31      580.34     16.73 o 
  -6   2  12      462.33      449.08     14.38 o 
  -5   2  12     1045.53      973.50     18.66 o 
  -4   2  12     2076.79     2067.09     30.54 o 
  -3   2  12      457.81      441.99     15.90 o 
  -2   2  12     2961.03     2883.28     45.84 o 
  -1   2  12      247.44      227.48      8.47 o 
   0   2  12     1619.63     1615.43     25.02 o 
   1   2  12     3175.64     3075.72     46.04 o 
   2   2  12     2346.67     2213.03     50.07 o 
   3   2  12      207.72      207.22      9.59 o 
   4   2  12      275.73      280.20     11.12 o 
   5   2  12     4291.11     4210.49     60.48 o 
   6   2  12      495.68      508.13     15.32 o 
   7   2  12        3.11       18.68      5.86 o 
   8   2  12      679.76      678.83     16.22 o 
   9   2  12      176.12      180.30     12.85 o 
  10   2  12     1926.76     1855.35     35.47 o 
  11   2  12      206.15      192.93     12.58 o 
  12   2  12      376.95      372.56     17.87 o 
  13   2  12      242.21      265.99     15.55 o 
 -13   3  12     1387.72     1439.01     31.90 o 
 -12   3  12       87.91      107.30      8.79 o 
 -11   3  12      410.25      463.75     16.60 o 
 -10   3  12      801.60      786.34     21.54 o 
  -9   3  12       49.77       42.81      6.95 o 
  -8   3  12      350.01      370.37     14.12 o 
  -7   3  12      385.26      367.98     13.96 o 
  -6   3  12     2283.18     2245.53     38.70 o 
  -5   3  12      490.44      459.28     14.77 o 
  -4   3  12      369.85      364.77     11.11 o 
  -3   3  12      629.85      592.91     14.20 o 
  -2   3  12        5.81        4.99      4.13 o 
  -1   3  12     7833.77     7815.38    101.40 o 
   0   3  12     1627.78     1561.44     28.96 o 
   1   3  12     1674.13     1749.20     31.51 o 
   2   3  12       22.59       27.86      5.74 o 
   3   3  12       42.24       43.23      7.37 o 
   4   3  12     1110.89     1089.40     23.60 o 
   5   3  12       77.86       77.19      7.67 o 
   6   3  12     1796.65     1710.22     51.17 o 
   7   3  12     1200.13     1155.94     25.38 o 
   8   3  12       36.42       38.32      6.85 o 
   9   3  12     1011.92     1044.14     37.72 o 
  10   3  12      120.96      110.39     10.24 o 
  11   3  12      557.45      500.56     25.99 o 
  12   3  12       51.15       77.22     12.25 o 
  13   3  12        0.97       32.61      7.44 o 
 -11   4  12      170.19      171.24     10.76 o 
 -10   4  12      213.47      209.39     11.78 o 
  -9   4  12     1239.98     1226.45     28.19 o 
  -8   4  12       34.12       33.41      7.50 o 
  -7   4  12     1820.54     1765.95     34.60 o 
  -6   4  12      555.96      519.65     21.22 o 
  -5   4  12     1036.96      994.10     27.33 o 
  -4   4  12       98.91      103.97      8.06 o 
  -3   4  12      794.33      769.85     23.24 o 
  -2   4  12       56.48       54.78      6.67 o 
  -1   4  12       60.67       62.62      7.03 o 
   0   4  12     1095.94     1056.71     23.65 o 
   1   4  12     1271.64     1262.32     29.24 o 
   2   4  12      672.26      624.04     24.35 o 
   3   4  12     6014.84     5969.43     82.87 o 
   4   4  12       54.27       56.58      7.45 o 
   5   4  12     1072.58     1076.45     24.83 o 
   6   4  12      131.77      109.94     13.71 o 
   7   4  12       53.83       58.91      9.37 o 
   8   4  12      146.30      166.96     12.70 o 
   9   4  12        0.87        4.60      7.71 o 
  10   4  12      662.82      663.32     30.69 o 
  11   4  12      399.86      405.24     18.58 o 
  -9   5  12        8.57       15.03      6.68 o 
  -8   5  12        1.80       -5.88      5.88 o 
  -7   5  12       80.28       81.98      8.56 o 
  -6   5  12      300.74      330.28     16.57 o 
  -5   5  12       71.92       89.61      9.93 o 
  -4   5  12      222.30      196.14     13.22 o 
  -3   5  12     2845.88     2598.93     52.25 o 
  -2   5  12        1.94        0.11      7.50 o 
  -1   5  12     1836.29     1754.61     39.91 o 
   0   5  12       11.27        8.05      5.97 o 
   1   5  12      719.59      769.88     20.65 o 
   2   5  12      363.03      309.56     13.16 o 
   3   5  12        0.14       19.50      6.11 o 
   4   5  12      145.69      153.93     10.15 o 
   5   5  12      979.30      971.29     24.38 o 
   6   5  12       86.45       71.83      9.85 o 
   7   5  12     1918.27     1981.24     46.08 o 
   8   5  12        0.22       -2.99     16.76 o 
   9   5  12     1563.91     1614.42     41.24 o 
  -6   6  12      104.01      126.83     11.11 o 
  -5   6  12      494.59      495.51     28.98 o 
  -4   6  12       60.53       85.23     14.43 o 
  -3   6  12       12.74       12.17      8.47 o 
  -2   6  12        6.07        1.97      7.86 o 
  -1   6  12     1112.30     1108.46     44.29 o 
   0   6  12       56.25       53.80      9.16 o 
   1   6  12      932.88      887.62     30.47 o 
   2   6  12       34.83       49.11     10.21 o 
   3   6  12     1275.24     1261.77     28.93 o 
   4   6  12      170.69      202.66     15.23 o 
   5   6  12     1005.73     1009.74     35.39 o 
   6   6  12        3.11       10.44     14.46 o 
 -13   0  13       44.89       38.66     17.26 o 
 -11   0  13     1367.28     1307.87     61.22 o 
  -9   0  13       95.22       93.88     20.09 o 
  -7   0  13     6781.25     6840.95    188.75 o 
  -5   0  13     3299.16     3268.55     69.53 o 
  -3   0  13      260.66      212.93     60.29 o 
  -1   0  13     1199.66     1106.97     31.56 o 
   1   0  13      261.57      276.36     11.18 o 
   3   0  13     4622.98     4506.37     71.37 o 
   5   0  13     3747.41     3590.86     75.43 o 
   7   0  13       37.18       36.95      9.82 o 
   9   0  13      309.51      320.18     19.06 o 
  11   0  13      639.18      578.16     26.23 o 
  13   0  13      583.45      638.09     28.12 o 
 -13   1  13     2091.78     2091.97     98.85 o 
 -12   1  13       24.71       25.73     10.35 o 
 -11   1  13      787.36      799.90     32.96 o 
 -10   1  13      382.32      407.82     21.34 o 
  -9   1  13      243.70      295.12     15.47 o 
  -8   1  13     1538.20     1530.11     35.45 o 
  -7   1  13        5.56       13.65      6.26 o 
  -6   1  13       38.59       37.44      7.12 o 
  -5   1  13      323.76      314.42     12.05 o 
  -4   1  13     1222.86     1185.15     21.02 o 
  -3   1  13     3792.48     3713.49     51.55 o 
  -2   1  13      448.45      446.98     11.71 o 
  -1   1  13     6231.58     6079.68     71.46 o 
   0   1  13      197.22      214.56      8.24 o 
   1   1  13     1247.46     1176.71     20.25 o 
   2   1  13        2.46       -0.14      4.72 o 
   3   1  13      249.52      215.05      9.49 o 
   4   1  13      566.57      512.54     14.61 o 
   5   1  13      252.24      233.75      8.92 o 
   6   1  13      770.23      724.10     19.59 o 
   7   1  13       18.53       28.76      6.29 o 
   8   1  13      743.60      713.21     19.50 o 
   9   1  13     2127.82     2106.68     38.63 o 
  10   1  13       17.82       19.95      6.10 o 
  11   1  13     1087.38     1155.55     27.24 o 
  12   1  13       61.92       70.41      7.36 o 
  13   1  13      630.18      638.12     23.60 o 
 -13   2  13       55.09      104.41     13.38 o 
 -12   2  13      426.84      468.00     19.57 o 
 -11   2  13       59.11       90.29     15.40 o 
 -10   2  13     1214.82     1103.09     30.61 o 
  -9   2  13      746.74      771.13     24.56 o 
  -8   2  13      439.58      443.68     15.06 o 
  -7   2  13     1259.10     1255.81     26.46 o 
  -6   2  13       96.59       88.41      7.89 o 
  -5   2  13       81.28       85.50      6.56 o 
  -4   2  13     3867.55     3935.76     50.84 o 
  -3   2  13     1378.11     1364.53     23.34 o 
  -2   2  13      304.28      296.74     10.03 o 
  -1   2  13      108.56      121.71      6.84 o 
   0   2  13      384.21      353.58     14.21 o 
   1   2  13     3273.13     3091.16     47.01 o 
   2   2  13      847.67      817.42     20.09 o 
   3   2  13      778.01      708.22     25.72 o 
   4   2  13     1028.98      969.40     21.95 o 
   5   2  13     1471.17     1490.08     28.96 o 
   6   2  13      183.22      182.48     11.08 o 
   7   2  13     1492.43     1396.75     28.29 o 
   8   2  13      602.60      561.54     20.14 o 
   9   2  13       67.18       81.19     11.58 o 
  10   2  13      411.02      466.12     16.03 o 
  11   2  13        3.35       15.76     11.85 o 
  12   2  13      125.03      125.06     11.14 o 
  13   2  13      911.30      958.52     29.83 o 
 -12   3  13      232.72      230.55     14.25 o 
 -11   3  13      670.75      681.42     20.47 o 
 -10   3  13      341.42      327.00     14.79 o 
  -9   3  13      252.19      300.53     13.34 o 
  -8   3  13      523.55      550.97     17.44 o 
  -7   3  13      126.60      122.01      9.37 o 
  -6   3  13     1333.06     1306.48     27.54 o 
  -5   3  13     1203.17     1177.63     25.42 o 
  -4   3  13      159.66      155.78      9.62 o 
  -3   3  13     1554.68     1474.78     25.21 o 
  -2   3  13       94.00       98.72      7.82 o 
  -1   3  13       26.98       42.21      6.33 o 
   0   3  13        4.61        6.76      5.47 o 
   1   3  13     1057.04     1017.43     22.82 o 
   2   3  13     1532.36     1561.57     29.98 o 
   3   3  13      410.50      412.43     14.32 o 
   4   3  13     1516.78     1492.70     29.67 o 
   5   3  13      211.93      200.13     12.40 o 
   6   3  13     1154.29     1159.20     25.81 o 
   7   3  13      434.34      410.35     14.84 o 
   8   3  13      298.44      304.26     13.14 o 
   9   3  13      859.66      815.56     32.85 o 
  10   3  13       25.98       35.00      9.92 o 
  11   3  13      588.32      633.81     29.55 o 
  12   3  13      409.28      456.91     35.61 o 
 -11   4  13      145.76      193.20     12.83 o 
 -10   4  13      642.95      619.83     21.40 o 
  -9   4  13      271.93      288.87     13.59 o 
  -8   4  13       63.53       64.81      8.22 o 
  -7   4  13      303.49      294.58     13.23 o 
  -6   4  13        2.40        4.12      5.92 o 
  -5   4  13      901.31      905.31     26.45 o 
  -4   4  13      510.75      529.62     19.80 o 
  -3   4  13       58.66       60.05      8.75 o 
  -2   4  13     2836.45     2875.74     54.80 o 
  -1   4  13      374.27      345.80     13.26 o 
   0   4  13     1151.68     1154.22     25.48 o 
   1   4  13      931.07      874.20     21.73 o 
   2   4  13      338.23      342.25     13.49 o 
   3   4  13       38.97       42.82      7.22 o 
   4   4  13       90.75       88.56      8.38 o 
   5   4  13      118.57      113.57      9.01 o 
   6   4  13      147.87      160.63     10.29 o 
   7   4  13      156.20      162.40     10.38 o 
   8   4  13     2681.56     2621.78     54.80 o 
   9   4  13       11.49       15.07     10.19 o 
  10   4  13     1046.94     1033.83     31.40 o 
  -8   5  13     2454.62     2435.23     45.03 o 
  -7   5  13       12.18       42.61      8.52 o 
  -6   5  13     2240.19     2341.88     50.31 o 
  -5   5  13       71.36       68.74     20.03 o 
  -4   5  13      588.43      593.40     21.82 o 
  -3   5  13      682.49      665.73     27.42 o 
  -2   5  13       99.55       88.83     10.77 o 
  -1   5  13       72.28       80.22     10.07 o 
   0   5  13        5.26        9.38      9.86 o 
   1   5  13       87.00      100.78      8.46 o 
   2   5  13      333.58      360.67     14.54 o 
   3   5  13       69.75       55.42      7.46 o 
   4   5  13     3311.92     3324.74     54.76 o 
   5   5  13        2.06        9.84      7.63 o 
   6   5  13     1001.20      936.68     39.44 o 
   7   5  13        1.45       -5.91      7.38 o 
   8   5  13      279.48      306.05     16.93 o 
  -5   6  13       93.78       82.71     11.46 o 
  -4   6  13      224.49      253.88     15.02 o 
  -3   6  13      468.18      521.09     21.19 o 
  -2   6  13     1679.27     1792.36     42.98 o 
  -1   6  13        2.20        1.12      6.97 o 
   0   6  13     1888.34     1790.00     42.72 o 
   1   6  13        2.18       14.91      8.03 o 
   2   6  13      160.84      175.23     18.19 o 
   3   6  13      229.67      231.01     14.39 o 
   4   6  13      150.79      149.91     12.01 o 
   5   6  13       32.58       36.79      9.82 o 
 -12   0  14      103.57      109.43     20.39 o 
 -10   0  14     3762.84     3699.71    121.09 o 
  -8   0  14     1836.34     1884.06     49.71 o 
  -6   0  14       29.34       30.67     10.24 o 
  -4   0  14       78.32       93.12     11.49 o 
  -2   0  14      919.25      951.05     30.30 o 
   0   0  14     5199.41     5294.50    102.02 o 
   2   0  14      722.99      839.73     27.08 o 
   4   0  14     2466.42     2371.77     55.20 o 
   6   0  14      106.07       95.07     11.61 o 
   8   0  14     1398.36     1385.23     41.57 o 
  10   0  14     1583.75     1624.88     47.49 o 
  12   0  14     2125.46     2213.10     60.18 o 
 -13   1  14      474.05      491.32     26.04 o 
 -12   1  14      494.26      471.83     25.67 o 
 -11   1  14      179.36      183.29     20.16 o 
 -10   1  14       21.49       29.99      8.12 o 
  -9   1  14       37.11       40.91      9.16 o 
  -8   1  14       96.71       89.83     11.97 o 
  -7   1  14      159.78      139.88     11.44 o 
  -6   1  14     2769.65     2762.25     44.83 o 
  -5   1  14       64.41       70.96      7.79 o 
  -4   1  14     2069.47     2119.93     36.53 o 
  -3   1  14      566.70      523.25     15.68 o 
  -2   1  14     1892.83     1961.15     34.01 o 
  -1   1  14       78.93       68.93      5.91 o 
   0   1  14      108.45      107.85      6.56 o 
   1   1  14      587.89      572.77     15.69 o 
   2   1  14      182.71      213.72     10.56 o 
   3   1  14      400.19      388.89     13.07 o 
   4   1  14     1864.36     1791.24     32.15 o 
   5   1  14      278.23      244.36     12.92 o 
   6   1  14     3086.09     3219.39     79.81 o 
   7   1  14       94.97      123.06      8.44 o 
   8   1  14     2520.85     2487.36     43.35 o 
   9   1  14      339.58      330.81     13.62 o 
  10   1  14      131.67      155.52      9.78 o 
  11   1  14      239.12      235.05     12.15 o 
  12   1  14        5.52       16.66      5.63 o 
 -12   2  14      514.63      543.81     27.72 o 
 -11   2  14      556.80      506.42     26.59 o 
 -10   2  14     1011.08     1016.20     37.61 o 
  -9   2  14      252.01      280.49     21.59 o 
  -8   2  14     1940.01     1829.18     41.05 o 
  -7   2  14       87.71       82.38     10.52 o 
  -6   2  14      170.56      193.40     14.67 o 
  -5   2  14      523.71      554.75     17.38 o 
  -4   2  14      308.21      291.09     10.61 o 
  -3   2  14     1114.84     1106.83     21.12 o 
  -2   2  14      354.63      342.56     11.19 o 
  -1   2  14      563.68      556.17     20.24 o 
   0   2  14      649.29      697.38     17.99 o 
   1   2  14      168.32      167.83      9.53 o 
   2   2  14     5562.92     5227.33     72.84 o 
   3   2  14      965.74      914.13     21.33 o 
   4   2  14     2084.30     2076.19     36.68 o 
   5   2  14      579.78      648.36     18.11 o 
   6   2  14       17.01        7.72      5.65 o 
   7   2  14      640.83      574.54     20.49 o 
   8   2  14      167.31      203.80     12.91 o 
   9   2  14      478.23      510.73     25.21 o 
  10   2  14      574.61      538.26     20.86 o 
  11   2  14       40.57       38.59     11.10 o 
  12   2  14      767.05      789.68     33.51 o 
 -11   3  14      562.07      612.09     22.66 o 
 -10   3  14       86.57       86.39     10.33 o 
  -9   3  14      888.87      901.20     26.31 o 
  -8   3  14      611.79      596.02     18.56 o 
  -7   3  14      654.31      640.52     18.85 o 
  -6   3  14      259.53      281.91     12.51 o 
  -5   3  14      967.89      911.70     22.32 o 
  -4   3  14      399.48      367.90     13.70 o 
  -3   3  14      559.60      547.72     16.15 o 
  -2   3  14     1136.77     1063.52     23.71 o 
  -1   3  14     2713.06     2609.93     43.17 o 
   0   3  14      789.29      782.31     20.06 o 
   1   3  14     2485.30     2396.66     40.77 o 
   2   3  14      101.41      100.78      8.44 o 
   3   3  14      654.07      647.53     18.26 o 
   4   3  14      163.61      177.90     10.12 o 
   5   3  14      400.38      386.82     16.95 o 
   6   3  14     1097.47     1018.02     24.24 o 
   7   3  14       19.30       14.19      5.95 o 
   8   3  14      728.27      666.91     33.11 o 
   9   3  14      188.20      202.96     20.13 o 
  10   3  14      514.97      518.62     27.10 o 
  11   3  14      233.42      223.12     17.95 o 
 -10   4  14       15.56       21.66     11.63 o 
  -9   4  14        3.94       11.04      6.17 o 
  -8   4  14      127.20      117.25      9.40 o 
  -7   4  14      299.22      279.65     13.24 o 
  -6   4  14      177.87      178.48     14.41 o 
  -5   4  14     2432.23     2384.70     49.54 o 
  -4   4  14       76.38       77.57     10.32 o 
  -3   4  14     3985.59     3902.94     69.81 o 
  -2   4  14      287.90      285.90     16.58 o 
  -1   4  14      273.20      283.97     12.33 o 
   0   4  14       39.11       36.42      6.54 o 
   1   4  14        6.08        6.72      5.42 o 
   2   4  14      176.54      171.51     10.37 o 
   3   4  14      777.12      748.16     20.66 o 
   4   4  14       73.87       65.96      7.41 o 
   5   4  14      394.31      406.76     15.45 o 
   6   4  14       43.65       35.39      7.01 o 
   7   4  14     1443.96     1512.66     42.65 o 
   8   4  14      352.84      370.87     32.08 o 
   9   4  14      685.23      631.44     29.20 o 
  -7   5  14      899.40      860.98     27.59 o 
  -6   5  14      164.37      175.47     12.97 o 
  -5   5  14       27.30       21.61      8.35 o 
  -4   5  14       57.47       76.39      9.91 o 
  -3   5  14        5.89       10.26      7.18 o 
  -2   5  14       75.69       77.27      9.90 o 
  -1   5  14      919.00      863.43     27.09 o 
   0   5  14        7.57       15.90      7.37 o 
   1   5  14     1583.84     1583.77     33.17 o 
   2   5  14       55.45       54.73      9.82 o 
   3   5  14     1259.27     1240.64     28.80 o 
   4   5  14        6.57       21.53      9.31 o 
   5   5  14        7.08       15.50      5.76 o 
   6   5  14        3.16       -1.67      7.36 o 
   7   5  14       12.27        2.54      9.57 o 
  -2   6  14       44.22       41.58      8.75 o 
  -1   6  14      435.85      483.37     20.26 o 
   0   6  14       18.61       34.21      7.35 o 
   1   6  14       48.68       66.41      8.56 o 
   2   6  14        2.73       23.74      8.70 o 
 -11   0  15      344.47      400.51     33.72 o 
  -9   0  15      108.55       81.92     19.84 o 
  -7   0  15        8.89       27.51     11.94 o 
  -5   0  15     6703.41     6916.51    131.64 o 
  -3   0  15     2767.31     2625.59     85.83 o 
  -1   0  15     2699.95     2642.08     60.59 o 
   1   0  15      167.59      195.59     14.48 o 
   3   0  15       42.58       48.40     14.33 o 
   5   0  15       90.77      103.42     16.76 o 
   7   0  15     1953.81     2055.78     88.63 o 
   9   0  15     4547.07     4606.91     99.47 o 
  11   0  15       46.12       61.40     10.74 o 
 -12   1  15       31.17       34.32     13.55 o 
 -11   1  15      799.79      789.67     33.51 o 
 -10   1  15       77.71       92.29     14.17 o 
  -9   1  15      984.89      999.97     29.36 o 
  -8   1  15      529.55      515.62     20.31 o 
  -7   1  15     2167.49     2163.27     46.00 o 
  -6   1  15       35.51       50.28      7.79 o 
  -5   1  15      252.58      269.45     12.28 o 
  -4   1  15      262.25      286.66     12.61 o 
  -3   1  15      102.57      113.91      8.91 o 
  -2   1  15      956.07      940.13     21.99 o 
  -1   1  15      658.99      652.66     17.67 o 
   0   1  15      106.08       91.51      9.53 o 
   1   1  15     3802.43     3770.11     55.90 o 
   2   1  15     1124.03      981.87     22.17 o 
   3   1  15     1659.32     1666.61     30.93 o 
   4   1  15      402.83      350.09     27.83 o 
   5   1  15     1153.48     1105.95     28.96 o 
   6   1  15      723.10      752.04     23.93 o 
   7   1  15       10.46       10.90      6.84 o 
   8   1  15        3.78        7.28      6.65 o 
   9   1  15        5.43       25.87      7.89 o 
  10   1  15       10.43        5.83      9.92 o 
  11   1  15      411.41      421.56     16.24 o 
  12   1  15      103.75      128.42      8.58 o 
 -11   2  15      618.98      662.53     27.06 o 
 -10   2  15      185.82      185.80     19.91 o 
  -9   2  15        2.43       -6.98      7.09 o 
  -8   2  15      517.94      503.51     20.48 o 
  -7   2  15       11.94       27.22      8.82 o 
  -6   2  15      378.38      369.81     16.78 o 
  -5   2  15      288.14      298.44     15.37 o 
  -4   2  15      433.23      422.87     14.87 o 
  -3   2  15     4415.98     4402.10     56.99 o 
  -2   2  15       55.65       68.13      7.20 o 
  -1   2  15       22.65       24.28      6.21 o 
   0   2  15      475.31      474.31     15.17 o 
   1   2  15      226.23      235.04     11.02 o 
   2   2  15      780.40      678.57     18.36 o 
   3   2  15       28.27       33.57      6.67 o 
   4   2  15      646.99      637.08     18.15 o 
   5   2  15     1826.18     1692.59     32.77 o 
   6   2  15      796.03      762.13     29.08 o 
   7   2  15      864.24      919.41     27.32 o 
   8   2  15       10.50        9.17      6.68 o 
   9   2  15      911.06      903.56     34.90 o 
  10   2  15      977.87     1021.43     30.38 o 
  11   2  15       47.83       55.72     17.84 o 
 -10   3  15      591.29      685.48     26.11 o 
  -9   3  15       70.88       91.54     10.64 o 
  -8   3  15        0.52        7.68      7.74 o 
  -7   3  15      731.38      746.54     22.35 o 
  -6   3  15      942.58      965.75     23.82 o 
  -5   3  15       48.64       58.55      8.12 o 
  -4   3  15      182.98      198.27     12.45 o 
  -3   3  15       11.48       24.68      5.65 o 
  -2   3  15      375.79      409.66     14.56 o 
  -1   3  15      682.79      680.89     19.33 o 
   0   3  15     1375.59     1301.74     27.65 o 
   1   3  15     1664.16     1598.80     36.32 o 
   2   3  15       30.86       38.30      6.83 o 
   3   3  15       16.60       24.56      9.07 o 
   4   3  15      568.86      596.76     18.15 o 
   5   3  15      736.50      771.44     21.04 o 
   6   3  15     1393.06     1403.24     30.58 o 
   7   3  15       67.11       67.79      7.96 o 
   8   3  15      764.57      732.59     42.01 o 
   9   3  15      263.19      295.01     15.08 o 
  10   3  15      366.63      371.92     22.47 o 
  -8   4  15     1698.71     1728.21     35.89 o 
  -7   4  15     1395.53     1439.81     36.81 o 
  -6   4  15       33.48       40.91      8.79 o 
  -5   4  15      216.70      210.84     13.38 o 
  -4   4  15      151.62      152.89     14.66 o 
  -3   4  15      216.93      244.40     21.04 o 
  -2   4  15      280.77      289.07     15.40 o 
  -1   4  15        4.72        6.25      5.43 o 
   0   4  15      281.93      334.12     13.79 o 
   1   4  15      640.57      606.00     18.62 o 
   2   4  15     2226.06     2295.67     41.74 o 
   3   4  15      193.23      171.83     10.58 o 
   4   4  15     1352.64     1311.12     29.57 o 
   5   4  15      257.05      264.59     12.78 o 
   6   4  15       23.65       20.82      6.42 o 
   7   4  15        8.07       13.90      6.24 o 
   8   4  15       10.34       22.99     10.68 o 
  -5   5  15      205.30      209.54     16.88 o 
  -4   5  15     2100.74     2177.41     48.86 o 
  -3   5  15       69.98       74.72      9.87 o 
  -2   5  15     1583.80     1562.32     54.11 o 
  -1   5  15       57.70       46.03      8.55 o 
   0   5  15      113.00      119.57     11.12 o 
   1   5  15       70.65       77.50     12.11 o 
   2   5  15        2.41       13.20      7.37 o 
   3   5  15       19.58       35.60      9.06 o 
   4   5  15        5.75       -0.26      5.63 o 
   5   5  15       21.19       32.81      8.33 o 
 -10   0  16     1402.57     1452.27     67.38 o 
  -8   0  16       43.48       60.32     10.73 o 
  -6   0  16     3024.31     3092.87     79.75 o 
  -4   0  16      770.45      840.08     30.41 o 
  -2   0  16      103.00      123.45     13.11 o 
   0   0  16       65.49       24.97      9.19 o 
   2   0  16      312.10      312.43     26.35 o 
   4   0  16     3188.20     3182.76    102.81 o 
   6   0  16     2501.55     2552.95     91.16 o 
   8   0  16      389.62      402.07     31.80 o 
  10   0  16      270.38      292.10     44.59 o 
 -11   1  16      215.44      252.82     18.61 o 
 -10   1  16     1002.08     1040.93     39.18 o 
  -9   1  16       83.71       93.90     10.63 o 
  -8   1  16       65.14       60.32      9.45 o 
  -7   1  16      330.94      357.62     17.31 o 
  -6   1  16      124.51      119.50      9.51 o 
  -5   1  16      224.58      218.44     12.49 o 
  -4   1  16      185.35      192.66     10.98 o 
  -3   1  16      964.08      897.81     22.24 o 
  -2   1  16      735.04      808.88     20.73 o 
  -1   1  16       26.65       27.56      8.47 o 
   0   1  16     3089.56     3075.94     56.90 o 
   1   1  16      335.50      336.45     15.79 o 
   2   1  16     1018.24      980.99     26.83 o 
   3   1  16       62.16       57.39     14.84 o 
   4   1  16        2.28        4.18      9.29 o 
   5   1  16       59.86       65.99      8.43 o 
   6   1  16      307.51      308.01     15.09 o 
   7   1  16       82.38       90.06      9.82 o 
   8   1  16     1162.40     1227.39     33.27 o 
   9   1  16       97.15       98.63     12.16 o 
  10   1  16     1419.05     1502.68     38.59 o 
  11   1  16       28.73       58.65     15.29 o 
 -10   2  16       53.71       73.42      9.48 o 
  -9   2  16      364.05      355.21     17.36 o 
  -8   2  16     1647.16     1620.08     39.49 o 
  -7   2  16      203.07      184.01     15.53 o 
  -6   2  16      281.16      312.43     16.38 o 
  -5   2  16      234.58      211.49     13.76 o 
  -4   2  16     1023.49     1009.70     24.09 o 
  -3   2  16      780.56      723.68     23.21 o 
  -2   2  16      343.28      341.48     15.87 o 
  -1   2  16      314.35      347.59     13.08 o 
   0   2  16      469.44      466.86     15.27 o 
   1   2  16       47.15       69.66      7.43 o 
   2   2  16     1267.81     1255.61     27.08 o 
   3   2  16      263.31      256.87     11.90 o 
   4   2  16     1311.42     1299.67     28.14 o 
   5   2  16       54.51       67.65      8.59 o 
   6   2  16      777.59      744.54     24.32 o 
   7   2  16      222.85      233.55     13.96 o 
   8   2  16      875.68      859.03     26.95 o 
   9   2  16      135.24      159.54     12.15 o 
  10   2  16        9.96       37.09      8.82 o 
  -9   3  16       32.77       38.89      7.65 o 
  -8   3  16      284.83      287.46     30.57 o 
  -7   3  16      583.95      583.50     22.36 o 
  -6   3  16        1.14       15.66      7.07 o 
  -5   3  16     1174.82     1217.77     40.64 o 
  -4   3  16      655.12      654.83     26.47 o 
  -3   3  16       95.82       99.19      7.89 o 
  -2   3  16      863.48      862.35     22.02 o 
  -1   3  16        6.24       16.94      9.23 o 
   0   3  16      703.64      684.57     19.49 o 
   1   3  16      279.62      287.33     12.82 o 
   2   3  16      486.37      438.44     15.50 o 
   3   3  16      677.18      644.73     22.66 o 
   4   3  16       27.29       12.58      5.98 o 
   5   3  16     1168.24     1169.74     27.38 o 
   6   3  16      398.02      365.72     17.56 o 
   7   3  16     1496.31     1492.25     37.83 o 
   8   3  16      122.84      144.16     11.75 o 
   9   3  16        0.57        4.25      7.66 o 
  -7   4  16       80.96      104.36     10.39 o 
  -6   4  16      173.85      184.93     13.97 o 
  -5   4  16       82.79       78.09      9.85 o 
  -4   4  16      276.29      294.30     15.83 o 
  -3   4  16      565.22      578.11     39.71 o 
  -2   4  16       64.69       72.29      9.65 o 
  -1   4  16     1645.88     1552.71     39.76 o 
   0   4  16        6.90       17.79      8.93 o 
   1   4  16     1005.31      999.23     24.98 o 
   2   4  16      460.23      502.67     17.23 o 
   3   4  16      377.70      435.93     16.23 o 
   4   4  16       15.94       21.89     10.12 o 
   5   4  16        7.20       13.52      8.92 o 
   6   4  16      195.21      196.38     11.43 o 
   7   4  16      254.84      276.14     15.14 o 
  -3   5  16      196.21      217.24     16.43 o 
  -2   5  16      200.91      240.21     14.67 o 
  -1   5  16        9.03       23.15      8.52 o 
   0   5  16       19.90       42.18      8.34 o 
   1   5  16       90.98      114.43     14.65 o 
   2   5  16        0.67       12.66      7.99 o 
   3   5  16      437.91      441.24     24.14 o 
  -9   0  17     1055.66     1047.63     55.47 o 
  -7   0  17      225.10      282.66     31.29 o 
  -5   0  17       36.19       33.13     26.35 o 
  -3   0  17      331.91      301.97     18.81 o 
  -1   0  17     4001.54     4049.67     86.62 o 
   1   0  17     4286.41     4186.62    128.05 o 
   3   0  17       29.23       33.62     14.13 o 
   5   0  17        3.15      -11.31     11.31 o 
   7   0  17      110.60      128.00     20.29 o 
   9   0  17      657.69      713.04     44.67 o 
  -9   1  17      723.84      755.95     25.66 o 
  -8   1  17      429.91      437.42     19.52 o 
  -7   1  17     1052.38     1065.14     30.83 o 
  -6   1  17        1.73       -3.20      5.98 o 
  -5   1  17     2488.89     2433.57     43.27 o 
  -4   1  17      149.85      146.03     12.66 o 
  -3   1  17     1199.68     1228.36     27.38 o 
  -2   1  17      687.39      681.24     22.75 o 
  -1   1  17       54.56       39.45      8.67 o 
   0   1  17        3.62       10.47      7.68 o 
   1   1  17       42.32       45.60      8.74 o 
   2   1  17       50.63       43.12     11.11 o 
   3   1  17     1623.75     1542.82     64.30 o 
   4   1  17      337.34      294.69     18.72 o 
   5   1  17     2322.81     2283.71     59.97 o 
   6   1  17        7.08       20.75     10.27 o 
   7   1  17      551.50      514.03     20.24 o 
   8   1  17      395.20      496.67     20.52 o 
   9   1  17      138.06      182.19     12.47 o 
  -9   2  17      701.63      704.76     24.87 o 
  -8   2  17      170.16      192.40     14.24 o 
  -7   2  17      700.79      683.26     24.42 o 
  -6   2  17     1441.95     1527.59     50.46 o 
  -5   2  17      208.22      236.79     14.24 o 
  -4   2  17      148.64      161.15     11.90 o 
  -3   2  17      420.30      406.29     22.00 o 
  -2   2  17      653.56      610.97     21.86 o 
  -1   2  17     1926.23     1903.68     51.84 o 
   0   2  17        1.05        5.83      9.73 o 
   1   2  17      293.09      298.72     15.51 o 
   2   2  17      700.82      664.37     19.12 o 
   3   2  17      194.10      211.83     11.80 o 
   4   2  17      274.47      282.77     18.78 o 
   5   2  17      490.32      497.21     19.65 o 
   6   2  17      123.75      131.17     10.96 o 
   7   2  17      756.83      799.14     26.31 o 
   8   2  17      160.02      174.79     12.32 o 
   9   2  17      244.64      268.72     26.60 o 
  -7   3  17      534.38      536.48     26.56 o 
  -6   3  17      108.69      105.06     13.77 o 
  -5   3  17      357.14      383.50     23.03 o 
  -4   3  17       58.28       77.69     12.96 o 
  -3   3  17       53.31       43.92     18.73 o 
  -2   3  17      597.89      631.91     18.86 o 
  -1   3  17       21.67       23.18      5.52 o 
   0   3  17      964.48      916.89     23.50 o 
   1   3  17        4.49       20.28      5.67 o 
   2   3  17     1312.71     1337.15     29.63 o 
   3   3  17      823.42      790.21     21.96 o 
   4   3  17        8.65       27.51     10.28 o 
   5   3  17      177.84      211.02     11.28 o 
   6   3  17        8.98       16.09      7.33 o 
   7   3  17      171.42      213.68     16.65 o 
  -5   4  17      200.63      218.18     13.24 o 
  -4   4  17      906.54      931.19     32.67 o 
  -3   4  17       23.65       28.25      7.97 o 
  -2   4  17      384.15      423.12     19.00 o 
  -1   4  17       20.43       10.31      6.47 o 
   0   4  17       27.10       42.12      6.52 o 
   1   4  17      160.32      145.43      9.77 o 
   2   4  17      317.86      362.63     14.99 o 
   3   4  17      155.59      186.70     10.74 o 
   4   4  17      929.30      965.16     25.30 o 
   5   4  17       75.05       89.31     11.67 o 
  -8   0  18        4.65       36.64     13.32 o 
  -6   0  18       18.72       31.00      9.86 o 
  -4   0  18     2045.04     2134.66     56.78 o 
  -2   0  18     2276.81     2436.95     98.10 o 
   0   0  18      573.22      584.13     38.26 o 
   2   0  18        3.63       -9.89     11.61 o 
   4   0  18      295.28      302.24     28.11 o 
   6   0  18     1270.37     1440.51     66.47 o 
   8   0  18     1151.88     1179.36     59.31 o 
  -8   1  18     1181.57     1243.40     77.63 o 
  -7   1  18      243.56      271.57     25.19 o 
  -6   1  18      375.03      401.59     18.78 o 
  -5   1  18        7.87       15.05      6.20 o 
  -4   1  18       87.78       73.30      8.15 o 
  -3   1  18        4.16       15.56      7.89 o 
  -2   1  18      151.94      155.90     12.13 o 
  -1   1  18      333.41      339.94     16.52 o 
   0   1  18      498.88      533.06     28.21 o 
   1   1  18      160.97      153.61     25.21 o 
   2   1  18     1700.34     1527.33     45.93 o 
   3   1  18       13.93       38.57     15.42 o 
   4   1  18     1738.88     1701.31     90.37 o 
   5   1  18       52.43       43.42     10.84 o 
   6   1  18      413.17      417.22     23.54 o 
   7   1  18      579.48      641.47     43.41 o 
   8   1  18       59.78       88.49     11.74 o 
  -7   2  18      242.00      261.71     15.03 o 
  -6   2  18      448.18      460.67     31.36 o 
  -5   2  18      474.44      490.34     26.02 o 
  -4   2  18      141.19      133.18     14.99 o 
  -3   2  18        0.34       -7.05      7.05 o 
  -2   2  18     1057.86      993.05     35.89 o 
  -1   2  18      183.73      190.31     16.72 o 
   0   2  18      720.57      674.08     23.87 o 
   1   2  18      310.43      345.33     16.97 o 
   2   2  18       33.37       34.09      7.70 o 
   3   2  18      722.41      759.27     31.70 o 
   4   2  18       45.94       50.49     12.17 o 
   5   2  18      250.54      235.28     13.66 o 
   6   2  18      862.28      864.64     27.67 o 
   7   2  18      135.81      164.55     17.51 o 
  -5   3  18      279.02      241.44     57.41 o 
  -4   3  18        9.47       26.30      9.90 o 
  -3   3  18      839.12      869.50     34.36 o 
  -2   3  18      324.76      297.09     15.38 o 
  -1   3  18      429.57      456.60     19.48 o 
   0   3  18      170.46      209.97     13.82 o 
   1   3  18      293.11      281.35     12.65 o 
   2   3  18      183.35      164.26     10.35 o 
   3   3  18       32.63       47.55      7.07 o 
   4   3  18      496.98      526.85     17.82 o 
   5   3  18      692.94      764.80     25.69 o 
  -5   0  19      455.93      513.43     25.53 o 
  -3   0  19      109.10      138.77     13.82 o 
  -1   0  19      127.08      104.43     20.04 o 
   1   0  19      691.74      791.07     45.93 o 
   3   0  19     1448.58     1328.87     61.78 o 
  -6   1  19      126.64      139.28     11.48 o 
  -5   1  19     1066.25     1129.08     32.08 o 
  -4   1  19       16.51       33.31      8.51 o 
  -3   1  19     1030.69     1029.36     30.19 o 
  -2   1  19        0.38       22.42      8.05 o 
  -1   1  19     1111.00     1124.05     31.44 o 
   0   1  19        6.02       22.40      9.93 o 
   1   1  19      194.13      224.93     17.79 o 
   2   1  19       54.21       51.84     17.36 o 
   3   1  19       15.35       31.79     11.06 o 
   4   1  19       32.49       32.32     14.97 o 
   5   1  19        7.39        4.80     21.68 o 
   6   1  19       85.64       89.09     10.96 o 
  -5   2  19      449.77      441.16     35.43 o 
  -4   2  19       54.86       66.69     12.16 o 
  -3   2  19       26.05       37.57      8.19 o 
  -2   2  19      457.44      493.83     25.05 o 
  -1   2  19      108.12      125.64     11.45 o 
   0   2  19      220.56      211.72     13.92 o 
   1   2  19      588.65      675.26     23.98 o 
   2   2  19      144.35      162.50     15.42 o 
   3   2  19     1775.53     1842.27     54.35 o 
   4   2  19        1.09       22.60      9.28 o 
  -1   3  19     1430.98     1475.16     37.83 o 
   0   3  19      150.97      164.52     12.12 o 
   1   3  19       34.69       37.66      9.50 o 
  -2   0  20      437.50      475.61     33.82 o 
   0   0  20      616.33      719.30     43.91 o 
   2   0  20     1625.22     1557.16     69.35 o 
  -3   1  20      107.00      138.15     19.38 o 
  -2   1  20      160.82      156.31     11.60 o 
  -1   1  20      275.84      303.09     19.84 o 
   0   1  20        9.52        8.08      8.19 o 
   1   1  20       75.59      102.13     12.33 o 
   2   1  20      283.06      269.07     26.15 o 
                                                 
